# Supplementary material for: 2-Hydr­oxy-5-nitro­benzamide
Source: Acta Crystallogr Sect E Struct Rep Online. 2009 Nov 28;65(Pt 12):o3260. doi: 10.1107/S1600536809050119 (PMC2971888; doi:10.1107/S1600536809050119)
Supplement: Supplementary file 1 [file e-65-o3260-sup1.cif]

##############################################################################
###                                                                        ###
###        Electronic paper (Acta Crystallographica Section E)             ###
###                                                                        ###
##############################################################################
#                                                                            #
# This CIF contains the data in a paper accepted for publication in Acta     #
# Crystallographica Section E. It conforms to the requirements of Notes      #
# for Authors for Section E, and has been peer reviewed under the auspices   #
# of the IUCr Commission on Journals.                                        #
#                                                                            #
# Full details of the Crystallographic Information File format               #
# are given in the paper "The Crystallographic Information File (CIF):       #
# a New Standard Archive File for Crystallography" by S. R. Hall, F. H.      #
# Allen and I. D. Brown [Acta Cryst. (1991), A47, 655-685].                  #
#                                                                            #
# The current version of the core CIF dictionary is obtainable from          #
# ftp://ftp.iucr.org/pub/cif_core.dic. The current version number is 2.4.    #
#                                                                            #
# Software is freely available for graphical display of the structure(s) in  #
# this CIF.  For information consult the CIF home page http://www.iucr.org/  #
# cif/home.html                                                              #
#                                                                            #
# This file may be used for bona fide research purposes within the           #
# scientific community so long as proper attribution is given to the journal # 
# article from which it was obtained.                                        #
#                                                                            #
##############################################################################
                                             
data_global
_audit_creation_method     ?
_journal_date_recd_electronic     2009-11-21
_journal_date_accepted     2009-11-21
_journal_name_full     'Acta Crystallographica, Section E'
_journal_year     2009
_journal_volume     65
_journal_issue     12
_journal_page_first     o3260
_journal_page_last     o3260
_journal_paper_category     QO
_journal_coeditor_code     HB5244
_publ_contact_author
;
Muhammad Nawaz Tahir
University of Sargodha
Department of Physics
Sargodha
Pakistan
;
_publ_contact_author_email     'dmntahir_uos@yahoo.com'
_publ_contact_author_fax     '0092 48 32 22 121'
_publ_contact_author_phone     '0092 48 92 30 914'
_publ_section_title
;
2-Hydroxy-5-nitrobenzamide
;
loop_
    _publ_author_name
    _publ_author_address
    'Raza, Abdul Rauf'
;
Department of Chemistry
University of Sargodha
Sargodha
Pakistan
;
    'Tahir, M. Nawaz'
;
Department of Physics
University of Sargodha
Sargodha
Pakistan
;
    'Bushra Nisar'
;
Department of Chemistry
University of Sargodha
Sargodha
Pakistan
;
    'Danish, Mohammad'
;
Department of Chemistry
University of Sargodha
Sargodha
Pakistan
;
    'Iqbal, Mohammad S.'
;
Department of Chemistry
Government College University
Lahore
Pakistan
;
data_I
_audit_creation_method     SHELXL-97
_chemical_name_systematic
;
2-Hydroxy-5-nitrobenzamide
;
_chemical_name_common     ?
_chemical_formula_moiety     'C7 H6 N2 O4'
_chemical_formula_sum     'C7 H6 N2 O4'
_chemical_formula_iupac     'C7 H6 N2 O4'
_chemical_formula_weight     182.14
_symmetry_cell_setting     monoclinic
_symmetry_space_group_name_H-M     'P 21/n'
_symmetry_space_group_name_Hall     '-P 2yn'
loop_
    _symmetry_equiv_pos_site_id
    _symmetry_equiv_pos_as_xyz
    1 x,y,z
    2 1/2-x,1/2+y,1/2-z
    3 -x,-y,-z
    4 1/2+x,1/2-y,1/2+z
_cell_length_a     5.1803(3)
_cell_length_b     11.1037(8)
_cell_length_c     13.7214(10)
_cell_angle_alpha     90
_cell_angle_beta     100.642(4)
_cell_angle_gamma     90
_cell_volume     775.69(9)
_cell_formula_units_Z     4
_cell_measurement_reflns_used     1799
_cell_measurement_theta_min     2.38
_cell_measurement_theta_max     27.77
_cell_measurement_temperature     296(2)
_exptl_crystal_description     prisms
_exptl_crystal_colour     'light yellow'
_exptl_crystal_size_max     0.28
_exptl_crystal_size_mid     0.20
_exptl_crystal_size_min     0.18
_exptl_crystal_density_diffrn     1.560
_exptl_crystal_density_meas     ?
_exptl_crystal_density_method     'not measured'
_exptl_crystal_F_000     376
_exptl_absorpt_coefficient_mu     0.131
_exptl_absorpt_correction_type     multi-scan
_exptl_absorpt_process_details     '(SADABS; Bruker, 2005)'
_exptl_absorpt_correction_T_min     0.970
_exptl_absorpt_correction_T_max     0.976
_exptl_special_details
;
;
_diffrn_ambient_temperature     296(2)
_diffrn_radiation_type     MoK\a
_diffrn_radiation_wavelength     0.71073
_diffrn_radiation_source     'fine-focus sealed tube'
_diffrn_radiation_monochromator     graphite
_diffrn_measurement_device_type     'Bruker Kappa APEXII CCD'
_diffrn_measurement_method     \w
_diffrn_detector_area_resol_mean     7.50
_diffrn_reflns_number     4581
_diffrn_reflns_av_R_equivalents     0.0177
_diffrn_reflns_av_sigmaI/netI     0.0212
_diffrn_reflns_theta_min     2.38
_diffrn_reflns_theta_max     27.77
_diffrn_reflns_theta_full     25.00
_diffrn_measured_fraction_theta_max     0.985
_diffrn_measured_fraction_theta_full     0.994
_diffrn_reflns_limit_h_min     -6
_diffrn_reflns_limit_h_max     6
_diffrn_reflns_limit_k_min     -14
_diffrn_reflns_limit_k_max     13
_diffrn_reflns_limit_l_min     -17
_diffrn_reflns_limit_l_max     16
_diffrn_standards_number     0
_diffrn_standards_interval_count     ?
_diffrn_standards_interval_time     ?
_diffrn_standards_decay_%     ?
_refine_special_details
;
Refinement of <i>F</i>^2^ against ALL reflections. The weighted <i>R</i>-factor
<i>wR</i> and goodness of fit <i>S</i> are based on <i>F</i>^2^, conventional
<i>R</i>-factors <i>R</i> are based on <i>F</i>, with <i>F</i> set to zero for
negative <i>F</i>^2^. The threshold expression of <i>F</i>^2^ >
\s(<i>F</i>^2^) is used only for calculating <i>R</i>-factors(gt) <i>etc</i>.
and is not relevant to the choice of reflections for refinement.
<i>R</i>-factors based on <i>F</i>^2^ are statistically about twice as large
as those based on <i>F</i>, and <i>R</i>- factors based on ALL data will be
even larger.
;
_reflns_number_total     1799
_reflns_number_gt     1434
_reflns_threshold_expression     I>2\s(I)
_refine_ls_structure_factor_coef     Fsqd
_refine_ls_matrix_type     full
_refine_ls_R_factor_all     0.0472
_refine_ls_R_factor_gt     0.0367
_refine_ls_wR_factor_gt     0.1024
_refine_ls_wR_factor_ref     0.1115
_refine_ls_goodness_of_fit_ref     1.049
_refine_ls_restrained_S_all     1.049
_refine_ls_number_reflns     1799
_refine_ls_number_parameters     125
_refine_ls_number_restraints     0
_refine_ls_hydrogen_treatment     mixed
_refine_ls_weighting_scheme     calc
_refine_ls_weighting_details
         'calc w=1/[\s^2^(Fo^2^)+(0.0629P)^2^+0.0918P] where P=(Fo^2^+2Fc^2^)/3'
_atom_sites_solution_hydrogens     geom
_atom_sites_solution_primary     direct
_atom_sites_solution_secondary     difmap
_refine_ls_shift/su_max     0.000
_refine_ls_shift/su_mean     0.000
_refine_diff_density_max     0.227
_refine_diff_density_min     -0.213
loop_
    _atom_type_symbol
    _atom_type_description
    _atom_type_scat_dispersion_real
    _atom_type_scat_dispersion_imag
    _atom_type_scat_source
    'C' 'C' 0.0033 0.0016
                         'International Tables Vol C Tables 4.2.6.8 and 6.1.1.4'
    'H' 'H' 0.0000 0.0000
                         'International Tables Vol C Tables 4.2.6.8 and 6.1.1.4'
    'N' 'N' 0.0061 0.0033
                         'International Tables Vol C Tables 4.2.6.8 and 6.1.1.4'
    'O' 'O' 0.0106 0.0060
                         'International Tables Vol C Tables 4.2.6.8 and 6.1.1.4'
_computing_data_collection     'APEX2 (Bruker, 2007)'
_computing_cell_refinement     'SAINT (Bruker, 2007)'
_computing_data_reduction     'SAINT (Bruker, 2007)'
_computing_structure_solution     'SHELXS97 (Sheldrick, 2008)'
_computing_structure_refinement     'SHELXL97 (Sheldrick, 2008)'
_computing_molecular_graphics
                              'ORTEP-3 (Farrugia, 1997) and PLATON (Spek, 2009)'
_computing_publication_material
;
WinGX (Farrugia, 1999) and PLATON (Spek, 2009)
;
loop_
    _atom_site_type_symbol
    _atom_site_label
    _atom_site_fract_x
    _atom_site_fract_y
    _atom_site_fract_z
    _atom_site_U_iso_or_equiv
    _atom_site_thermal_displace_type
    _atom_site_calc_flag
    _atom_site_refinement_flags
    _atom_site_occupancy
    O O1 0.5646(2) 0.40418(9) 0.31899(9) 0.0527(4) Uani . . 1.000
    O O2 0.2337(2) 0.46688(9) 0.42269(9) 0.0538(4) Uani . . 1.000
    O O3 0.1375(2) -0.09501(9) 0.42368(9) 0.0604(4) Uani . . 1.000
    O O4 0.4447(2) -0.15349(9) 0.34804(9) 0.0599(4) Uani . . 1.000
    N N1 0.0539(3) 0.33482(11) 0.51407(10) 0.0505(4) Uani . . 1.000
    N N2 0.3188(2) -0.07405(10) 0.37931(8) 0.0425(4) Uani . . 1.000
    C C1 0.3227(2) 0.26057(11) 0.39880(9) 0.0352(3) Uani . . 1.000
    C C2 0.5024(3) 0.28970(12) 0.33611(10) 0.0393(4) Uani . . 1.000
    C C3 0.6220(3) 0.19813(14) 0.28969(11) 0.0460(4) Uani . . 1.000
    C C4 0.5642(3) 0.07915(13) 0.30371(10) 0.0427(4) Uani . . 1.000
    C C5 0.3840(2) 0.05179(11) 0.36410(9) 0.0363(4) Uani . . 1.000
    C C6 0.2636(2) 0.13973(11) 0.41112(9) 0.0351(3) Uani . . 1.000
    C C7 0.1992(3) 0.36003(11) 0.44683(10) 0.0390(4) Uani . . 1.000
    H H1 0.48184 0.44981 0.34877 0.0632 Uiso . . 1.000
    H H1A -0.032(4) 0.3969(16) 0.5380(14) 0.0606 Uiso . . 1.000
    H H1B 0.028(3) 0.2603(18) 0.5307(13) 0.0606 Uiso . . 1.000
    H H3 0.74118 0.21799 0.24920 0.0552 Uiso . . 1.000
    H H4 0.64399 0.01822 0.27341 0.0513 Uiso . . 1.000
    H H6 0.14354 0.11839 0.45083 0.0421 Uiso . . 1.000
loop_
    _atom_site_aniso_label
    _atom_site_aniso_U_11
    _atom_site_aniso_U_22
    _atom_site_aniso_U_33
    _atom_site_aniso_U_12
    _atom_site_aniso_U_13
    _atom_site_aniso_U_23
    O1 0.0632(7) 0.0386(5) 0.0644(7) -0.0088(5) 0.0331(5) 0.0035(5)
    O2 0.0678(7) 0.0286(5) 0.0737(7) 0.0004(4) 0.0362(5) 0.0027(4)
    O3 0.0834(8) 0.0346(5) 0.0760(8) -0.0045(5) 0.0481(6) 0.0018(5)
    O4 0.0723(7) 0.0372(6) 0.0751(8) 0.0129(5) 0.0267(6) -0.0080(5)
    N1 0.0732(8) 0.0274(6) 0.0610(8) 0.0076(5) 0.0389(7) 0.0020(5)
    N2 0.0535(7) 0.0333(6) 0.0433(6) 0.0050(5) 0.0156(5) -0.0021(4)
    C1 0.0383(6) 0.0321(6) 0.0378(6) 0.0010(5) 0.0135(5) 0.0011(5)
    C2 0.0412(6) 0.0381(7) 0.0411(7) -0.0044(5) 0.0143(5) 0.0029(5)
    C3 0.0454(7) 0.0500(8) 0.0490(8) -0.0033(6) 0.0254(6) -0.0015(6)
    C4 0.0435(7) 0.0433(7) 0.0458(7) 0.0044(5) 0.0199(5) -0.0056(5)
    C5 0.0407(6) 0.0315(6) 0.0389(7) 0.0024(5) 0.0133(5) -0.0015(5)
    C6 0.0390(6) 0.0319(6) 0.0382(6) 0.0023(5) 0.0170(5) 0.0007(5)
    C7 0.0451(7) 0.0298(6) 0.0452(7) 0.0008(5) 0.0161(5) 0.0002(5)
_geom_special_details
;
Bond distances, angles <i>etc</i>. have been calculated using the rounded
fractional coordinates. All su's are estimated from the variances of the
(full) variance-covariance matrix. The cell e.s.d.'s are taken into account in
the estimation of distances, angles and torsion angles
;
loop_
    _geom_bond_atom_site_label_1
    _geom_bond_atom_site_label_2
    _geom_bond_site_symmetry_1
    _geom_bond_site_symmetry_2
    _geom_bond_distance
    _geom_bond_publ_flag
    O1 C2 . . 1.3427(17) yes
    O2 C7 . . 1.2535(16) yes
    O3 N2 . . 1.2321(15) yes
    O4 N2 . . 1.2210(15) yes
    O1 H1 . . 0.8200 no
    N1 C7 . . 1.324(2) yes
    N2 C5 . . 1.4615(16) yes
    N1 H1A . . 0.914(19) no
    N1 H1B . . 0.88(2) no
    C1 C7 . . 1.4896(18) no
    C1 C2 . . 1.4167(19) no
    C1 C6 . . 1.3935(17) no
    C2 C3 . . 1.403(2) no
    C3 C4 . . 1.376(2) no
    C4 C5 . . 1.3914(19) no
    C5 C6 . . 1.3811(17) no
    C3 H3 . . 0.9300 no
    C4 H4 . . 0.9300 no
    C6 H6 . . 0.9300 no
loop_
    _geom_angle_atom_site_label_1
    _geom_angle_atom_site_label_2
    _geom_angle_atom_site_label_3
    _geom_angle_site_symmetry_1
    _geom_angle_site_symmetry_2
    _geom_angle_site_symmetry_3
    _geom_angle
    _geom_angle_publ_flag
    C2 O1 H1 . . . 109.00 no
    O3 N2 C5 . . . 117.94(10) yes
    O4 N2 C5 . . . 119.21(10) yes
    O3 N2 O4 . . . 122.86(11) yes
    C7 N1 H1A . . . 117.9(12) no
    C7 N1 H1B . . . 121.1(11) no
    H1A N1 H1B . . . 120.8(16) no
    C6 C1 C7 . . . 122.57(11) no
    C2 C1 C6 . . . 118.51(11) no
    C2 C1 C7 . . . 118.91(11) no
    O1 C2 C3 . . . 117.79(13) yes
    C1 C2 C3 . . . 120.33(12) no
    O1 C2 C1 . . . 121.89(12) yes
    C2 C3 C4 . . . 120.43(14) no
    C3 C4 C5 . . . 118.70(13) no
    N2 C5 C4 . . . 119.47(11) yes
    N2 C5 C6 . . . 118.23(10) yes
    C4 C5 C6 . . . 122.30(12) no
    C1 C6 C5 . . . 119.72(10) no
    O2 C7 C1 . . . 119.41(13) yes
    N1 C7 C1 . . . 119.83(11) yes
    O2 C7 N1 . . . 120.76(13) yes
    C2 C3 H3 . . . 120.00 no
    C4 C3 H3 . . . 120.00 no
    C3 C4 H4 . . . 121.00 no
    C5 C4 H4 . . . 121.00 no
    C1 C6 H6 . . . 120.00 no
    C5 C6 H6 . . . 120.00 no
loop_
    _geom_torsion_atom_site_label_1
    _geom_torsion_atom_site_label_2
    _geom_torsion_atom_site_label_3
    _geom_torsion_atom_site_label_4
    _geom_torsion_site_symmetry_1
    _geom_torsion_site_symmetry_2
    _geom_torsion_site_symmetry_3
    _geom_torsion_site_symmetry_4
    _geom_torsion
    _geom_torsion_publ_flag
    O3 N2 C5 C4 . . . . -171.90(12) no
    O3 N2 C5 C6 . . . . 8.36(17) no
    O4 N2 C5 C4 . . . . 8.18(18) no
    O4 N2 C5 C6 . . . . -171.57(12) no
    C6 C1 C2 O1 . . . . 178.56(12) no
    C6 C1 C2 C3 . . . . -1.51(19) no
    C7 C1 C2 O1 . . . . 0.12(19) no
    C7 C1 C2 C3 . . . . -179.95(15) no
    C2 C1 C6 C5 . . . . 1.28(17) no
    C7 C1 C6 C5 . . . . 179.66(12) no
    C2 C1 C7 O2 . . . . 7.73(19) no
    C2 C1 C7 N1 . . . . -172.50(13) no
    C6 C1 C7 O2 . . . . -170.64(13) no
    C6 C1 C7 N1 . . . . 9.1(2) no
    O1 C2 C3 C4 . . . . -179.42(14) no
    C1 C2 C3 C4 . . . . 0.7(2) no
    C2 C3 C4 C5 . . . . 0.4(2) no
    C3 C4 C5 N2 . . . . 179.58(12) no
    C3 C4 C5 C6 . . . . -0.7(2) no
    N2 C5 C6 C1 . . . . 179.54(11) no
    C4 C5 C6 C1 . . . . -0.20(18) no
loop_
    _geom_hbond_atom_site_label_D
    _geom_hbond_atom_site_label_H
    _geom_hbond_atom_site_label_A
    _geom_hbond_site_symmetry_A
    _geom_hbond_distance_DH
    _geom_hbond_distance_HA
    _geom_hbond_distance_DA
    _geom_hbond_angle_DHA
    _geom_hbond_publ_flag
    O1 H1 O2 . 0.82 1.79 2.5196(16) 148 yes
    N1 H1A O2 3_566 0.914(19) 1.969(19) 2.8807(17) 174.9(18) yes
    N1 H1B O3 3_556 0.88(2) 2.167(19) 3.0193(17) 164.6(15) yes
    C4 H4 O1 2_645 0.93 2.49 3.3915(18) 164 yes
    C6 H6 O3 3_556 0.93 2.47 3.3826(16) 169 yes
