# Supplementary material for: 2-Hydr­oxy-5-nitro­benzamide
Source: Acta Crystallogr Sect E Struct Rep Online. 2009 Nov 28;65(Pt 12):o3260. doi: 10.1107/S1600536809050119 (PMC2971888; doi:10.1107/S1600536809050119)
Supplement: Supplementary file 2 [file e-65-o3260-Isup2.hkl]

#
# h,k,l, Fc-squared, Fo-squared, sigma(Fo-squared) and status flag
#
data_I
_shelx_title ' TESTN in P2(1)/n'
_shelx_refln_list_code          4
_shelx_F_calc_maximum       78.64
_exptl_crystal_F_000       376.00
_reflns_d_resolution_high  0.7627
 
loop_
 _symmetry_equiv_pos_as_xyz
 'x, y, z'
 '-x+1/2, y+1/2, -z+1/2'
 '-x, -y, -z'
 'x-1/2, -y-1/2, z-1/2'
 
_cell_length_a     5.1803
_cell_length_b    11.1037
_cell_length_c    13.7214
_cell_angle_alpha  90.000
_cell_angle_beta  100.642
_cell_angle_gamma  90.000
 
_shelx_F_squared_multiplier     1.000
 
loop_
 _refln_index_h
 _refln_index_k
 _refln_index_l
 _refln_F_squared_calc
 _refln_F_squared_meas
 _refln_F_squared_sigma
 _refln_observed_status
   2   0   0        7.19        3.98      0.53 o
   4   0   0        3.53        2.72      0.83 o
   6   0   0        0.53        0.05      1.08 o
   1   1   0     1239.87     1241.16      8.17 o
   2   1   0      873.87      845.30      9.51 o
   3   1   0      156.84      154.17      2.18 o
   4   1   0      185.55      191.84      2.73 o
   5   1   0        4.06        2.53      0.89 o
   6   1   0        4.90        4.23      0.90 o
   0   2   0       39.14       42.59      0.61 o
   1   2   0     2946.83     2854.06     17.86 o
   2   2   0      377.45      387.38      2.93 o
   3   2   0       94.55      102.40      1.14 o
   4   2   0        7.86        9.82      0.61 o
   5   2   0        2.44        1.61      0.69 o
   6   2   0       18.04       20.57      2.01 o
   1   3   0      494.85      506.69      3.69 o
   2   3   0      194.71      185.62      1.83 o
   3   3   0       11.78       10.55      0.34 o
   4   3   0        3.31        2.69      0.24 o
   5   3   0        0.13       -0.10      0.81 o
   6   3   0       53.28       60.96      3.27 o
   0   4   0     2466.61     2347.03     21.49 o
   1   4   0       77.82       62.47      0.84 o
   2   4   0      138.91      150.63      1.48 o
   3   4   0      538.16      569.03      5.08 o
   4   4   0        0.27        0.36      0.27 o
   5   4   0        1.31        0.42      0.39 o
   6   4   0       17.88       19.73      2.11 o
   1   5   0      287.04      281.99      2.75 o
   2   5   0      385.68      431.50      3.66 o
   3   5   0       36.29       38.47      1.00 o
   4   5   0        7.12        6.60      0.89 o
   5   5   0       57.77       61.71      3.31 o
   6   5   0        1.82        1.47      1.18 o
   0   6   0      310.83      341.39      7.48 o
   1   6   0      327.47      375.01      4.64 o
   2   6   0        0.31       -0.19      0.19 o
   3   6   0       77.15       71.88      1.11 o
   4   6   0       57.03       55.90      1.77 o
   5   6   0        8.35       11.40      0.95 o
   6   6   0        5.00        6.14      1.46 o
   1   7   0      286.85      289.15      4.80 o
   2   7   0       91.58       90.00      1.45 o
   3   7   0       49.18       48.63      1.46 o
   4   7   0       26.30       24.56      1.74 o
   5   7   0       45.78       47.73      1.68 o
   0   8   0       66.98       61.06      2.53 o
   1   8   0        0.03       -0.34      0.34 o
   2   8   0      128.60      119.79      3.06 o
   3   8   0        4.13        4.03      0.63 o
   4   8   0       24.28       22.95      1.26 o
   5   8   0       38.85       44.42      1.72 o
   1   9   0      708.92      676.90     14.51 o
   2   9   0       26.27       21.64      1.26 o
   3   9   0        5.80        5.61      0.72 o
   4   9   0        0.68        0.26      0.62 o
   5   9   0        0.15       -0.14      0.97 o
   0  10   0       72.63       74.69      3.23 o
   1  10   0        1.13        0.06      0.61 o
   2  10   0       79.24       70.39      2.25 o
   3  10   0       46.52       40.78      1.64 o
   4  10   0        6.54        6.41      0.88 o
   1  11   0       26.14       25.73      1.49 o
   2  11   0        4.78        4.52      0.87 o
   3  11   0       11.73        9.46      1.52 o
   4  11   0        9.56        9.05      1.52 o
   0  12   0       20.95       19.29      1.96 o
   1  12   0        0.52        0.18      0.65 o
   2  12   0       29.80       28.22      2.35 o
   3  12   0        7.39        7.42      1.51 o
   1  13   0       19.55       18.16      1.47 o
   2  13   0        0.00       -0.40      1.08 o
   3  13   0        4.34        5.42      1.55 o
   0  14   0        8.88       15.38      2.22 o
   1  14   0       39.32       48.67      2.36 o
  -5   0   1       13.12       14.45      1.65 o
  -3   0   1      326.15      340.01      5.10 o
  -1   0   1     4217.21     4326.01     43.48 o
   1   0   1      657.35      661.17      7.92 o
   3   0   1      398.20      400.76      9.09 o
   5   0   1        8.84        7.67      1.20 o
  -6   1   1        1.73        1.35      1.25 o
  -5   1   1        7.04        7.54      1.23 o
  -4   1   1      164.11      169.79      2.82 o
  -3   1   1      161.91      165.86      1.93 o
  -2   1   1      214.22      233.63      2.00 o
  -1   1   1      326.94      318.24      3.80 o
   0   1   1      199.04      195.65      4.29 o
   1   1   1     4608.60     4519.21     42.85 o
   2   1   1      177.30      145.26      1.45 o
   3   1   1      213.84      226.34      2.50 o
   4   1   1       64.18       62.08      1.82 o
   5   1   1        0.26       -0.64      0.77 o
   6   1   1        1.22       -0.15      1.12 o
  -6   2   1       20.22       23.65      3.23 o
  -5   2   1       60.38       64.26      2.95 o
  -4   2   1        5.33        4.89      0.25 o
  -3   2   1        1.83        2.51      0.24 o
  -2   2   1     1073.37     1139.36      9.82 o
  -1   2   1      434.06      409.56      3.06 o
   0   2   1     1721.40     1752.76     13.17 o
   1   2   1      227.14      250.58      1.80 o
   2   2   1       64.66       75.62      0.85 o
   3   2   1       60.12       53.02      0.79 o
   4   2   1       30.63       31.37      0.99 o
   5   2   1        0.15       -0.77      0.86 o
   6   2   1        3.20        2.57      1.31 o
  -6   3   1        0.32       -0.24      1.14 o
  -5   3   1      145.35      150.14      2.37 o
  -4   3   1       75.45       72.84      1.05 o
  -3   3   1      429.58      418.09      3.51 o
  -2   3   1      541.49      588.39      5.25 o
  -1   3   1      789.00      781.10      5.25 o
   0   3   1        3.97        1.41      0.13 o
   1   3   1       21.32       25.17      0.37 o
   2   3   1      213.22      213.31      2.33 o
   3   3   1       22.92       21.02      0.40 o
   4   3   1        0.03       -0.10      0.17 o
   5   3   1       23.36       20.91      1.84 o
   6   3   1       38.23       48.00      2.89 o
  -6   4   1       13.10       11.94      1.73 o
  -5   4   1        4.10        4.04      0.54 o
  -4   4   1        0.62        0.44      0.27 o
  -3   4   1       53.51       54.29      0.83 o
  -2   4   1      146.30      155.05      1.67 o
  -1   4   1       60.60       81.71      0.91 o
   0   4   1      108.13      101.97      0.99 o
   1   4   1      269.34      264.60      2.52 o
   2   4   1      752.05      775.25      6.14 o
   3   4   1      174.18      188.90      1.79 o
   4   4   1       12.88       14.30      0.57 o
   5   4   1        5.67        6.29      0.70 o
   6   4   1        7.79        8.62      1.56 o
  -6   5   1        0.53        0.40      1.11 o
  -5   5   1        1.40        0.87      0.49 o
  -4   5   1        1.86        1.30      0.83 o
  -3   5   1        8.87        6.95      0.40 o
  -2   5   1        7.29        8.93      0.38 o
  -1   5   1     1017.16     1072.71      9.11 o
   0   5   1     1438.45     1528.54     16.51 o
   1   5   1      613.31      668.89      5.87 o
   2   5   1      262.70      273.01      2.48 o
   3   5   1       33.62       36.81      0.72 o
   4   5   1       13.72       14.64      1.50 o
   5   5   1       16.87       19.52      1.00 o
   6   5   1        2.91        1.66      1.24 o
  -6   6   1        0.03       -0.23      0.84 o
  -5   6   1       34.41       33.18      1.35 o
  -4   6   1      245.89      246.78      4.40 o
  -3   6   1      113.44      111.91      1.49 o
  -2   6   1      230.89      247.20      2.89 o
  -1   6   1      181.31      216.97      2.58 o
   0   6   1       84.43       78.94      1.47 o
   1   6   1       63.76       74.24      1.23 o
   2   6   1        1.81        2.11      0.24 o
   3   6   1       14.41       14.16      0.52 o
   4   6   1       25.27       25.05      1.98 o
   5   6   1      116.18      132.81      2.86 o
  -5   7   1       12.76       13.21      1.01 o
  -4   7   1       88.02       88.47      2.27 o
  -3   7   1       12.39       10.67      0.66 o
  -2   7   1      150.73      158.93      2.49 o
  -1   7   1      625.82      620.20      9.07 o
   0   7   1      108.74      106.70      1.90 o
   1   7   1       23.98       25.25      0.88 o
   2   7   1        0.18       -0.29      0.32 o
   3   7   1       10.45       10.48      0.65 o
   4   7   1       16.12       13.56      0.98 o
   5   7   1        2.35        1.66      0.68 o
  -5   8   1        5.08        4.62      0.80 o
  -4   8   1       26.21       25.97      1.34 o
  -3   8   1       10.20       10.12      0.81 o
  -2   8   1        2.10        1.80      0.56 o
  -1   8   1        0.44        3.14      0.66 o
   0   8   1       42.16       41.43      1.45 o
   1   8   1       43.10       37.82      1.14 o
   2   8   1       23.19       24.85      0.80 o
   3   8   1       17.42       15.86      0.99 o
   4   8   1       20.56       21.83      1.21 o
   5   8   1        0.66        0.51      0.65 o
  -5   9   1        1.62        0.70      0.67 o
  -4   9   1       17.04       16.35      1.21 o
  -3   9   1        0.04       -0.57      0.86 o
  -2   9   1       68.96       76.11      2.23 o
  -1   9   1     1850.52     1767.65     24.06 o
   0   9   1        4.03        2.73      0.70 o
   1   9   1      127.46      119.57      3.95 o
   2   9   1       34.92       34.01      1.16 o
   3   9   1      115.47      116.04      2.72 o
   4   9   1        1.00        0.05      0.60 o
   5   9   1        4.58        5.25      1.11 o
  -4  10   1        4.73        5.30      0.86 o
  -3  10   1        1.02        0.83      0.68 o
  -2  10   1       10.31        7.55      1.92 o
  -1  10   1      183.29      168.62      3.71 o
   0  10   1        9.24        8.27      0.92 o
   1  10   1      110.37      102.51      2.76 o
   2  10   1        2.53        3.84      0.58 o
   3  10   1       79.19       75.95      2.21 o
   4  10   1       17.27       18.66      1.88 o
  -4  11   1        1.98        1.39      1.08 o
  -3  11   1       13.53       13.74      1.15 o
  -2  11   1      117.93      109.22      4.88 o
  -1  11   1       34.43       26.48      3.98 o
   0  11   1       31.72       36.94      1.70 o
   1  11   1       29.83       28.46      1.56 o
   2  11   1        6.98        9.21      1.26 o
   3  11   1        4.48        4.80      1.29 o
   4  11   1        0.20        0.16      0.99 o
  -3  12   1       15.05       15.55      1.93 o
  -2  12   1        3.61        2.50      1.15 o
  -1  12   1        9.64        8.84      1.05 o
   0  12   1        0.85        0.41      0.67 o
   1  12   1        7.30        6.93      1.02 o
   2  12   1        5.45        5.51      1.34 o
   3  12   1        9.09        8.03      1.54 o
  -3  13   1        2.25        4.25      1.46 o
  -2  13   1        2.08        1.21      1.14 o
  -1  13   1       25.67       26.00      1.69 o
   0  13   1        6.52        8.99      1.17 o
   1  13   1       10.11       12.97      2.02 o
   2  13   1        6.49        6.87      1.53 o
  -1  14   1       14.28       15.41      1.95 o
   0  14   1       50.41       58.84      2.55 o
   1  14   1        5.22        6.00      1.20 o
  -6   0   2        1.36       -0.48      1.08 o
  -4   0   2        0.10       -0.07      0.26 o
  -2   0   2     1441.48     1521.53     28.22 o
   0   0   2      265.32      279.16     10.70 o
   2   0   2     1358.99     1469.75     20.28 o
   4   0   2      126.74      132.15      3.10 o
  -6   1   2        9.14       10.00      1.16 o
  -5   1   2        5.44        3.68      0.78 o
  -4   1   2        7.37        7.40      0.41 o
  -3   1   2      680.98      667.02      6.78 o
  -2   1   2      858.77      940.32      7.42 o
  -1   1   2      992.01      918.72      7.93 o
   0   1   2     2601.33     2583.99     23.92 o
   1   1   2      708.75      730.21      5.78 o
   2   1   2       18.30       19.90      0.42 o
   3   1   2      137.44      135.41      2.29 o
   4   1   2       42.53       44.58      1.12 o
   5   1   2       31.86       30.18      2.04 o
  -6   2   2       13.38       14.37      1.25 o
  -5   2   2        7.17        7.13      0.49 o
  -4   2   2        0.12        0.08      0.21 o
  -3   2   2      286.55      313.30      2.97 o
  -2   2   2      450.07      457.10      4.11 o
  -1   2   2        9.73        5.74      0.20 o
   0   2   2       19.44       27.60      0.43 o
   1   2   2     1254.20     1284.41      8.59 o
   2   2   2       27.03       23.23      0.42 o
   3   2   2      236.13      237.55      2.77 o
   4   2   2        0.59        0.46      0.21 o
   5   2   2        3.07        3.35      1.06 o
   6   2   2       12.44       11.77      1.68 o
  -6   3   2       99.29      105.74      3.09 o
  -5   3   2      175.40      183.23      2.82 o
  -4   3   2       37.98       37.19      0.73 o
  -3   3   2       16.99       16.15      0.68 o
  -2   3   2       14.78       14.38      0.34 o
  -1   3   2     1057.71     1132.04      8.74 o
   0   3   2       41.62       35.30      0.51 o
   1   3   2       15.13       16.01      0.36 o
   2   3   2      155.33      142.00      1.69 o
   3   3   2       49.24       51.17      0.79 o
   4   3   2       99.00       94.07      1.26 o
   5   3   2       15.14       16.73      1.70 o
   6   3   2       28.57       31.11      2.37 o
  -6   4   2        4.38        5.28      1.43 o
  -5   4   2       29.60       29.71      1.14 o
  -4   4   2        7.39        7.90      0.74 o
  -3   4   2       16.27       18.10      0.45 o
  -2   4   2      529.15      597.55      5.87 o
  -1   4   2     1716.95     1845.69     14.09 o
   0   4   2      174.65      171.03      1.77 o
   1   4   2       44.67       54.77      0.80 o
   2   4   2       47.15       55.61      0.83 o
   3   4   2       52.41       54.37      0.84 o
   4   4   2        6.58        6.71      0.46 o
   5   4   2        0.03        0.02      0.36 o
   6   4   2        0.01        0.02      1.13 o
  -6   5   2        4.97        5.95      0.86 o
  -5   5   2       15.16       14.63      0.93 o
  -4   5   2       11.98       10.32      2.08 o
  -3   5   2       14.33       14.57      0.49 o
  -2   5   2       79.93       85.19      1.14 o
  -1   5   2      881.77      908.44      7.89 o
   0   5   2     1018.38     1112.10     12.21 o
   1   5   2     1161.34     1218.70     10.45 o
   2   5   2      587.06      617.88      5.58 o
   3   5   2       21.01       20.28      0.50 o
   4   5   2        2.84        2.70      0.43 o
   5   5   2        0.00       -1.16      1.19 o
   6   5   2        3.29        1.44      1.32 o
  -6   6   2        3.03        3.02      0.69 o
  -5   6   2       26.70       25.53      1.24 o
  -4   6   2      449.02      460.74      7.33 o
  -3   6   2       49.21       43.08      0.87 o
  -2   6   2      204.91      191.52      3.34 o
  -1   6   2        4.53        7.51      0.47 o
   0   6   2      253.23      277.96      3.67 o
   1   6   2       40.38       38.52      0.85 o
   2   6   2        5.17        7.36      0.34 o
   3   6   2       46.21       52.06      1.05 o
   4   6   2       66.27       70.55      1.52 o
   5   6   2       71.00       77.51      4.18 o
  -5   7   2       15.23       15.15      1.09 o
  -4   7   2        6.52        6.87      0.81 o
  -3   7   2       63.12       58.76      1.75 o
  -2   7   2        0.04       -0.27      0.27 o
  -1   7   2        1.08        1.20      0.36 o
   0   7   2       32.17       31.54      0.96 o
   1   7   2      120.98      121.02      2.10 o
   2   7   2      261.09      266.89      2.84 o
   3   7   2       62.45       67.95      1.71 o
   4   7   2        8.35        9.51      0.81 o
   5   7   2       20.70       19.47      1.90 o
  -5   8   2       53.55       50.95      1.89 o
  -4   8   2        0.00       -0.58      0.58 o
  -3   8   2       32.55       29.36      1.06 o
  -2   8   2       74.88       68.93      1.95 o
  -1   8   2       25.64       31.36      1.05 o
   0   8   2      114.28      107.65      2.03 o
   1   8   2        6.07        5.46      0.55 o
   2   8   2        0.01        0.18      0.32 o
   3   8   2        6.03        5.52      0.57 o
   4   8   2        1.53        2.15      0.61 o
   5   8   2       13.78       13.70      1.43 o
  -5   9   2        2.96        2.86      0.80 o
  -4   9   2        4.44        2.03      0.70 o
  -3   9   2        0.13       -0.14      0.52 o
  -2   9   2      217.35      221.58      4.32 o
  -1   9   2       31.64       26.14      1.44 o
   0   9   2      173.56      157.49      2.99 o
   1   9   2        6.73        6.08      1.05 o
   2   9   2      983.10      980.83     10.03 o
   3   9   2       26.58       27.47      1.34 o
   4   9   2        0.07        0.14      0.79 o
   5   9   2        3.82        4.39      1.15 o
  -4  10   2       22.83       23.46      1.43 o
  -3  10   2       41.70       39.43      1.62 o
  -2  10   2      228.09      204.43      4.25 o
  -1  10   2        5.75        1.89      0.67 o
   0  10   2      159.44      150.55      4.13 o
   1  10   2       14.89       14.17      0.91 o
   2  10   2      207.24      199.25      5.61 o
   3  10   2        2.89        1.82      1.08 o
   4  10   2        0.95        1.35      0.97 o
  -4  11   2        1.48        2.65      0.87 o
  -3  11   2        8.10        8.89      0.95 o
  -2  11   2        0.89        1.07      0.67 o
  -1  11   2       33.65       36.75      1.98 o
   0  11   2       72.85       70.61      2.38 o
   1  11   2       27.64       31.59      1.60 o
   2  11   2       26.42       21.70      2.06 o
   3  11   2       28.30       25.08      2.16 o
   4  11   2        6.90        7.02      1.48 o
  -3  12   2        2.20        2.78      0.78 o
  -2  12   2       22.93       17.92      1.94 o
  -1  12   2       10.37        9.74      1.19 o
   0  12   2        2.54        2.89      0.79 o
   1  12   2        2.16        2.04      1.26 o
   2  12   2        5.50        4.96      1.38 o
   3  12   2        2.06        3.38      1.32 o
  -3  13   2        5.09        6.90      1.65 o
  -2  13   2        4.10        2.42      1.29 o
  -1  13   2       17.42       19.51      1.54 o
   0  13   2       29.27       36.34      2.35 o
   1  13   2       10.80       11.71      1.28 o
   2  13   2        6.19        6.92      1.57 o
  -1  14   2        1.06       -0.75      0.75 o
   0  14   2        6.47        5.59      1.18 o
   1  14   2       40.98       47.47      3.38 o
  -5   0   3        0.07       -0.77      0.77 o
  -3   0   3       80.89       77.07      1.58 o
  -1   0   3       14.53       10.33      0.43 o
   3   0   3        5.17        6.05      0.59 o
  -6   1   3       18.42       15.53      1.27 o
  -5   1   3       21.76       22.88      1.44 o
  -4   1   3        7.47        7.10      0.40 o
  -3   1   3      692.30      766.75     10.80 o
  -2   1   3      282.17      267.33      2.55 o
  -1   1   3     1108.81     1081.09      8.44 o
   0   1   3     2634.81     2664.86     40.25 o
   1   1   3      585.56      554.99      7.30 o
   2   1   3       65.36       64.10      1.21 o
   3   1   3      178.47      163.96      2.19 o
   4   1   3       56.80       55.45      1.31 o
   5   1   3       28.42       29.46      1.05 o
  -6   2   3       49.46       49.70      2.07 o
  -5   2   3       65.68       62.83      2.12 o
  -4   2   3       41.26       40.41      0.85 o
  -3   2   3       51.11       64.93      0.78 o
  -2   2   3       68.72       78.62      1.09 o
  -1   2   3      811.37      871.58      6.88 o
   0   2   3     2197.32     2212.09     20.27 o
   1   2   3       27.22       22.70      0.44 o
   2   2   3      565.57      559.96      5.52 o
   3   2   3       42.93       44.39      0.90 o
   4   2   3       15.47       15.99      0.56 o
   5   2   3        0.81        0.69      0.40 o
  -6   3   3        9.24       10.53      1.14 o
  -5   3   3      189.06      186.73      2.94 o
  -4   3   3        0.75        0.73      0.23 o
  -3   3   3       15.58       14.38      0.37 o
  -2   3   3      147.29      159.03      1.90 o
  -1   3   3      603.64      603.46      4.88 o
   0   3   3      662.58      687.59      5.92 o
   1   3   3      144.53      141.46      1.65 o
   2   3   3       28.28       24.74      0.57 o
   3   3   3       42.79       41.66      0.76 o
   4   3   3        1.87        1.81      0.44 o
   5   3   3        5.26        4.07      0.78 o
   6   3   3        0.10       -1.08      1.08 o
  -6   4   3        0.59        0.28      1.17 o
  -5   4   3       20.78       17.90      0.86 o
  -4   4   3       10.25       10.26      0.58 o
  -3   4   3        0.16        0.12      0.15 o
  -2   4   3     1279.45     1436.01     11.08 o
  -1   4   3      273.08      333.55      2.87 o
   0   4   3      470.39      441.33      5.19 o
   1   4   3      956.40      930.67      8.05 o
   2   4   3       14.19       16.60      0.46 o
   3   4   3        6.04        5.64      0.38 o
   4   4   3      105.61      111.84      1.86 o
   5   4   3        3.91        3.18      0.41 o
   6   4   3        4.66        3.67      1.32 o
  -6   5   3        0.16       -0.34      1.08 o
  -5   5   3        0.36       -0.17      0.84 o
  -4   5   3       73.41       73.36      1.89 o
  -3   5   3       43.05       47.80      0.91 o
  -2   5   3       56.31       62.04      0.95 o
  -1   5   3      307.31      370.45      3.52 o
   0   5   3       50.85       51.63      1.40 o
   1   5   3       26.47       27.87      0.57 o
   2   5   3       97.45       95.32      1.25 o
   3   5   3      134.99      143.06      2.28 o
   4   5   3        9.86        9.23      0.59 o
   5   5   3        0.15       -0.69      0.69 o
  -6   6   3        5.63        5.97      0.78 o
  -5   6   3       14.05       13.46      0.99 o
  -4   6   3       38.78       43.02      1.54 o
  -3   6   3      235.30      216.89      2.44 o
  -2   6   3      148.18      145.59      1.95 o
  -1   6   3       79.83       75.32      1.57 o
   0   6   3      360.47      394.98      4.93 o
   1   6   3      166.73      170.69      2.13 o
   2   6   3      110.69      117.20      1.50 o
   3   6   3       13.90       14.62      0.70 o
   4   6   3       15.40       14.74      0.78 o
   5   6   3        6.61        5.66      0.78 o
  -5   7   3        3.42        3.99      0.91 o
  -4   7   3      178.32      167.84      3.50 o
  -3   7   3      143.15      132.50      2.33 o
  -2   7   3      135.31      129.96      2.19 o
  -1   7   3       46.96       47.97      1.21 o
   0   7   3      192.16      199.05      2.97 o
   1   7   3       10.97        9.72      0.45 o
   2   7   3       85.15       90.41      1.31 o
   3   7   3       25.89       28.55      1.32 o
   4   7   3        9.86       10.26      0.70 o
   5   7   3        4.23        2.90      1.16 o
  -5   8   3        0.26       -0.55      0.55 o
  -4   8   3      189.00      182.42      3.83 o
  -3   8   3       51.73       41.70      1.27 o
  -2   8   3       15.30       15.86      0.82 o
  -1   8   3      206.90      175.35      2.84 o
   0   8   3       67.29       60.51      1.48 o
   1   8   3       40.15       39.16      0.90 o
   2   8   3       19.22       18.10      0.71 o
   3   8   3       44.67       45.98      1.61 o
   4   8   3        0.35        0.77      0.48 o
   5   8   3        7.30        7.85      1.24 o
  -5   9   3        0.72        0.79      0.71 o
  -4   9   3        4.99        3.44      0.75 o
  -3   9   3       12.07       11.75      0.98 o
  -2   9   3        0.02       -0.51      0.51 o
  -1   9   3       42.72       35.38      1.23 o
   0   9   3      639.63      609.26      7.63 o
   1   9   3        2.18        1.69      0.51 o
   2   9   3      271.09      270.69      3.77 o
   3   9   3       23.26       24.67      1.39 o
   4   9   3        6.61        7.74      1.30 o
  -4  10   3        0.86        0.76      0.67 o
  -3  10   3       28.05       26.37      1.42 o
  -2  10   3       75.93       65.91      2.21 o
  -1  10   3       27.34       22.09      1.17 o
   0  10   3        1.07        0.65      0.66 o
   1  10   3       58.55       58.14      1.64 o
   2  10   3        3.28        2.98      0.66 o
   3  10   3       78.75       76.21      3.21 o
   4  10   3        8.72        9.72      1.47 o
  -4  11   3        0.04       -0.65      0.65 o
  -3  11   3       19.23       20.95      1.35 o
  -2  11   3       24.92       19.55      1.38 o
  -1  11   3        1.87        2.76      0.82 o
   0  11   3       16.49       16.73      1.02 o
   1  11   3        5.36        4.58      0.80 o
   2  11   3        8.94        8.09      1.00 o
   3  11   3        0.35       -0.14      0.97 o
   4  11   3        2.25        0.74      1.07 o
  -3  12   3        6.84        6.24      0.93 o
  -2  12   3       31.77       38.97      2.67 o
  -1  12   3       37.12       36.03      3.51 o
   0  12   3        5.97        3.38      0.84 o
   1  12   3        6.27        7.00      0.99 o
   2  12   3        1.00        0.08      0.99 o
   3  12   3        6.65        8.35      1.59 o
  -3  13   3       59.17       66.32      3.76 o
  -2  13   3       12.36       12.28      1.85 o
  -1  13   3        0.92        1.14      0.79 o
   0  13   3       30.81       29.44      1.82 o
   1  13   3        7.12        6.46      1.09 o
   2  13   3        2.49        1.87      1.21 o
  -1  14   3        4.01        3.66      1.08 o
   0  14   3       25.58       31.27      2.01 o
   1  14   3        9.56       11.44      2.11 o
  -6   0   4        1.77        2.03      1.14 o
  -4   0   4      155.80      165.35      6.28 o
  -2   0   4      569.55      603.34     39.66 o
   0   0   4     4187.60     4276.15    132.63 o
   2   0   4       54.48       52.73      1.08 o
   4   0   4       61.37       52.75      1.63 o
  -6   1   4        0.83        1.16      0.78 o
  -5   1   4       28.80       29.58      1.48 o
  -4   1   4       26.80       25.61      0.70 o
  -3   1   4      396.02      436.61      5.05 o
  -2   1   4      384.95      395.67      3.68 o
  -1   1   4       79.08       86.83      1.02 o
   0   1   4      428.20      426.42      8.13 o
   1   1   4       24.95       21.89      0.67 o
   2   1   4     1506.91     1488.50     18.67 o
   3   1   4       14.12       13.20      0.75 o
   4   1   4       36.87       35.93      1.02 o
   5   1   4        0.51        0.62      0.24 o
  -6   2   4       24.79       23.43      0.90 o
  -5   2   4       93.64       97.26      2.74 o
  -4   2   4      199.23      197.77      2.51 o
  -3   2   4        1.20        1.54      0.20 o
  -2   2   4       38.77       53.20      0.78 o
  -1   2   4      718.16      779.59      6.76 o
   0   2   4      501.92      481.98      4.78 o
   1   2   4      423.78      416.75      4.78 o
   2   2   4      155.09      151.39      3.77 o
   3   2   4       17.72       18.87      0.53 o
   4   2   4        0.63        0.28      0.31 o
   5   2   4        6.74        6.15      0.66 o
  -6   3   4        2.88        3.06      0.49 o
  -5   3   4        0.14        0.15      0.40 o
  -4   3   4      436.79      415.22      5.45 o
  -3   3   4      187.19      170.89      1.89 o
  -2   3   4      579.50      563.81      5.06 o
  -1   3   4     1192.65     1361.63     10.66 o
   0   3   4      469.87      479.16      5.55 o
   1   3   4        0.30        0.74      0.23 o
   2   3   4       54.01       54.29      1.04 o
   3   3   4        2.50        2.30      0.27 o
   4   3   4        1.77        1.14      0.38 o
   5   3   4        0.39       -0.27      0.32 o
  -6   4   4       11.98       12.45      0.79 o
  -5   4   4       13.64       12.75      0.86 o
  -4   4   4       61.06       58.59      1.40 o
  -3   4   4        3.96        3.64      0.24 o
  -2   4   4       96.56       98.68      1.14 o
  -1   4   4      189.24      201.30      2.09 o
   0   4   4        0.03        0.92      0.28 o
   1   4   4      221.63      203.64      2.33 o
   2   4   4       48.44       47.09      0.86 o
   3   4   4      155.81      156.36      1.98 o
   4   4   4       40.84       41.49      1.05 o
   5   4   4        3.88        3.74      0.45 o
  -6   5   4        2.71        1.92      0.61 o
  -5   5   4       12.84       13.27      0.94 o
  -4   5   4        3.55        2.58      0.49 o
  -3   5   4       45.79       49.51      0.83 o
  -2   5   4       31.65       31.27      0.75 o
  -1   5   4        3.45        0.95      0.23 o
   0   5   4      417.74      424.79      5.18 o
   1   5   4      287.24      305.82      3.37 o
   2   5   4      133.80      131.57      1.76 o
   3   5   4       40.19       39.44      1.03 o
   4   5   4       17.11       19.02      0.81 o
   5   5   4        8.37       10.35      1.17 o
  -6   6   4        2.84        1.85      1.27 o
  -5   6   4        0.14        0.08      0.53 o
  -4   6   4      113.28      114.85      2.66 o
  -3   6   4      521.29      508.80      6.39 o
  -2   6   4      103.46      104.40      1.60 o
  -1   6   4      290.34      319.81      3.59 o
   0   6   4      425.23      467.75      4.95 o
   1   6   4       35.57       30.18      0.67 o
   2   6   4        2.94        3.89      0.36 o
   3   6   4        0.85        0.42      0.38 o
   4   6   4        0.82        0.08      0.40 o
   5   6   4        6.62        8.38      0.68 o
  -5   7   4        0.12        0.11      0.56 o
  -4   7   4       40.92       49.14      1.82 o
  -3   7   4      168.58      180.13      2.92 o
  -2   7   4        0.09       -0.30      0.30 o
  -1   7   4      156.69      157.65      2.12 o
   0   7   4      284.50      287.53      3.32 o
   1   7   4        3.62        4.02      0.31 o
   2   7   4        1.84        2.04      0.33 o
   3   7   4        2.30        1.96      0.45 o
   4   7   4        3.18        2.39      0.51 o
   5   7   4        1.89        2.03      0.68 o
  -5   8   4        0.07        0.50      0.63 o
  -4   8   4       17.40       13.29      1.41 o
  -3   8   4       37.54       30.47      1.48 o
  -2   8   4       18.61       19.49      0.92 o
  -1   8   4        2.22        2.75      0.49 o
   0   8   4        1.33        2.80      0.31 o
   1   8   4      114.65      114.79      2.77 o
   2   8   4        7.18        6.81      0.48 o
   3   8   4       11.48       10.95      0.71 o
   4   8   4        1.10        0.42      0.58 o
   5   8   4        5.85        4.61      1.16 o
  -5   9   4        4.33        4.00      1.18 o
  -4   9   4        5.25        4.40      0.82 o
  -3   9   4       65.56       54.71      2.66 o
  -2   9   4        2.24        1.43      0.53 o
  -1   9   4      104.23      112.03      3.18 o
   0   9   4     1357.64     1306.46     14.93 o
   1   9   4       20.34       17.55      0.97 o
   2   9   4       40.64       38.51      1.35 o
   3   9   4       12.56       13.09      1.15 o
   4   9   4       48.33       52.13      1.95 o
  -4  10   4        2.67        1.48      0.72 o
  -3  10   4        2.99        5.96      1.25 o
  -2  10   4        0.50        0.58      0.65 o
  -1  10   4       38.57       32.75      1.27 o
   0  10   4       66.78       59.51      1.69 o
   1  10   4        4.01        2.90      0.92 o
   2  10   4       46.24       44.70      2.32 o
   3  10   4        7.75        8.82      1.81 o
   4  10   4       17.20       15.97      1.83 o
  -4  11   4        0.64        0.94      0.75 o
  -3  11   4        3.69        4.77      1.21 o
  -2  11   4        5.66        5.17      1.16 o
  -1  11   4      187.48      167.90      3.19 o
   0  11   4       15.88       12.37      0.93 o
   1  11   4        8.11        8.28      0.83 o
   2  11   4        3.24        4.51      1.18 o
   3  11   4        0.08       -0.07      0.75 o
  -3  12   4        0.09       -0.30      0.65 o
  -2  12   4       34.89       37.16      2.73 o
  -1  12   4        1.22        0.63      0.67 o
   0  12   4        2.10        2.16      0.66 o
   1  12   4        4.61        4.67      0.97 o
   2  12   4        1.75        1.59      0.81 o
   3  12   4        0.83        1.97      1.18 o
  -2  13   4        1.64        2.69      1.31 o
  -1  13   4        3.42        2.42      0.86 o
   0  13   4       27.98       27.49      1.80 o
   1  13   4        1.87        1.76      1.30 o
   2  13   4        2.15        4.59      1.43 o
  -1  14   4        3.12        5.73      1.43 o
   0  14   4        5.30        5.45      1.15 o
  -5   0   5       29.07       26.78      2.10 o
  -3   0   5      148.66      136.40      2.03 o
  -1   0   5     1382.32     1436.51     20.22 o
   1   0   5       53.84       51.43      1.71 o
   3   0   5      375.39      374.63      7.70 o
   5   0   5       38.67       37.82      1.40 o
  -6   1   5        3.88        2.28      0.84 o
  -5   1   5       13.24       12.03      1.10 o
  -4   1   5       12.02       12.17      0.46 o
  -3   1   5       13.11       12.53      0.38 o
  -2   1   5     1377.21     1460.43     11.43 o
  -1   1   5     1043.04     1171.12     18.55 o
   0   1   5      678.30      623.81      8.63 o
   1   1   5      259.91      285.24      4.30 o
   2   1   5      287.64      280.05      3.78 o
   3   1   5        1.45        1.34      0.35 o
   4   1   5       22.03       22.18      1.08 o
   5   1   5        8.77        8.53      0.55 o
  -6   2   5       11.60       13.12      1.36 o
  -5   2   5       63.37       64.46      3.62 o
  -4   2   5        7.14        6.01      0.46 o
  -3   2   5        0.00        0.01      0.16 o
  -2   2   5     1238.97     1387.90     11.81 o
  -1   2   5      437.79      471.37      5.00 o
   0   2   5      452.88      423.18      6.13 o
   1   2   5        6.82        6.68      0.37 o
   2   2   5      189.70      173.76      2.94 o
   3   2   5        0.38        0.29      0.23 o
   4   2   5       13.37       13.21      0.69 o
   5   2   5        0.12        0.20      0.31 o
  -6   3   5        6.89        5.69      0.62 o
  -5   3   5      354.21      346.14      6.46 o
  -4   3   5      553.79      559.83      9.16 o
  -3   3   5       28.39       30.54      0.61 o
  -2   3   5       37.92       33.91      0.66 o
  -1   3   5       37.00       38.59      0.74 o
   0   3   5      644.08      664.98      9.30 o
   1   3   5       38.43       41.92      1.21 o
   2   3   5       24.18       20.87      0.99 o
   3   3   5        3.24        3.61      0.62 o
   4   3   5        3.25        3.07      0.46 o
   5   3   5       10.62       10.71      0.67 o
  -6   4   5        9.28        9.62      0.75 o
  -5   4   5       34.26       37.95      1.24 o
  -4   4   5       35.98       32.78      1.44 o
  -3   4   5       27.77       25.69      0.66 o
  -2   4   5       21.31       23.77      0.58 o
  -1   4   5      509.54      558.22      5.71 o
   0   4   5      889.26      926.16     10.36 o
   1   4   5        1.52        1.32      0.30 o
   2   4   5       85.35       95.76      1.65 o
   3   4   5        5.28        5.88      0.48 o
   4   4   5       10.92       12.26      0.91 o
   5   4   5        0.20       -0.37      0.37 o
  -6   5   5        0.01       -1.03      1.03 o
  -5   5   5       33.30       36.47      1.22 o
  -4   5   5       65.54       61.17      1.56 o
  -3   5   5        2.10        2.21      0.26 o
  -2   5   5       39.72       39.21      0.76 o
  -1   5   5      146.06      151.60      1.94 o
   0   5   5      765.31      783.38      8.99 o
   1   5   5      471.24      480.70      5.83 o
   2   5   5      231.99      235.33      2.77 o
   3   5   5      144.74      148.99      2.34 o
   4   5   5        7.42        6.74      0.57 o
   5   5   5        8.30        7.68      0.71 o
  -6   6   5        6.87        7.83      0.93 o
  -5   6   5        2.78        2.50      0.66 o
  -4   6   5       42.82       39.19      1.52 o
  -3   6   5      855.61      884.94      8.96 o
  -2   6   5       37.40       31.89      0.97 o
  -1   6   5      252.13      244.02      2.90 o
   0   6   5        8.85       10.56      0.62 o
   1   6   5      194.99      203.25      3.02 o
   2   6   5        5.84        4.75      0.37 o
   3   6   5        0.00       -0.34      0.35 o
   4   6   5        1.56        2.26      0.49 o
   5   6   5       16.28       18.94      1.31 o
  -5   7   5       22.90       23.90      1.37 o
  -4   7   5       76.21       77.02      2.25 o
  -3   7   5        2.96        7.45      1.25 o
  -2   7   5      111.96      104.41      2.02 o
  -1   7   5       47.54       46.74      0.97 o
   0   7   5        4.09        6.03      0.67 o
   1   7   5        2.50        2.26      0.44 o
   2   7   5       29.39       30.87      0.80 o
   3   7   5       32.01       37.72      1.11 o
   4   7   5       15.68       17.37      1.10 o
   5   7   5        1.22        0.67      0.62 o
  -5   8   5        4.89        4.72      0.98 o
  -4   8   5       94.96       82.27      2.39 o
  -3   8   5        4.67        4.77      0.76 o
  -2   8   5       25.38       18.28      0.95 o
  -1   8   5      103.53      101.29      2.32 o
   0   8   5       39.60       45.02      2.18 o
   1   8   5      129.43      131.27      2.44 o
   2   8   5       13.89       14.22      1.18 o
   3   8   5        0.15        0.39      0.78 o
   4   8   5        4.53        4.51      0.79 o
  -5   9   5        5.34        5.42      0.94 o
  -4   9   5        0.19       -0.63      0.75 o
  -3   9   5        0.46       -0.42      0.76 o
  -2   9   5       11.21       10.82      0.78 o
  -1   9   5      257.03      261.18      4.01 o
   0   9   5        5.58        6.38      0.73 o
   1   9   5       80.95       82.86      1.98 o
   2   9   5       20.02       21.27      1.14 o
   3   9   5      263.96      283.26      5.34 o
   4   9   5        7.09        6.74      0.98 o
  -4  10   5        4.07        3.60      0.83 o
  -3  10   5       43.27       43.37      2.55 o
  -2  10   5       29.63       29.10      1.66 o
  -1  10   5      235.65      219.40      3.68 o
   0  10   5       36.23       31.77      1.30 o
   1  10   5      104.79      103.22      2.33 o
   2  10   5       14.85       13.19      1.61 o
   3  10   5       94.95       98.77      2.90 o
   4  10   5        1.30        0.64      1.22 o
  -4  11   5       12.21       14.08      1.29 o
  -3  11   5        3.54        4.23      1.23 o
  -2  11   5       14.71       15.02      1.27 o
  -1  11   5        8.47        4.82      0.73 o
   0  11   5       30.18       35.35      1.41 o
   1  11   5       56.11       57.55      1.79 o
   2  11   5        5.13        4.31      0.89 o
   3  11   5        7.08        6.41      1.05 o
  -3  12   5       23.83       35.35      2.70 o
  -2  12   5        9.50       10.59      1.68 o
  -1  12   5       23.77       24.89      1.31 o
   0  12   5        3.36        3.31      0.69 o
   1  12   5        0.91        0.91      0.62 o
   2  12   5        4.40        5.13      1.19 o
  -2  13   5        1.76        1.68      1.30 o
  -1  13   5        5.58        4.83      1.04 o
   0  13   5       11.30       11.81      1.06 o
   1  13   5       26.18       28.79      2.39 o
   2  13   5        8.25        8.58      1.74 o
  -6   0   6        2.66        1.91      1.18 o
  -4   0   6       24.32       23.73      1.71 o
  -2   0   6      356.28      363.24      4.53 o
   0   0   6        0.04       -0.34      0.34 o
   2   0   6     6183.68     5942.24    107.78 o
   4   0   6       10.95        9.28      0.89 o
  -6   1   6        3.60        4.93      0.94 o
  -5   1   6       31.56       27.16      1.52 o
  -4   1   6       20.36       19.72      1.15 o
  -3   1   6        1.00        0.60      0.16 o
  -2   1   6      724.48      840.48      7.63 o
  -1   1   6      366.86      359.08      9.10 o
   0   1   6      330.39      315.17      4.82 o
   1   1   6      889.53      865.36     11.83 o
   2   1   6      222.31      198.73      3.38 o
   3   1   6        2.64        1.94      0.30 o
   4   1   6       11.98       12.59      0.74 o
   5   1   6       10.92       12.02      0.69 o
  -6   2   6        1.79        1.00      1.00 o
  -5   2   6      159.79      145.05      3.53 o
  -4   2   6      161.97      139.91      5.27 o
  -3   2   6      177.67      166.94      1.96 o
  -2   2   6       86.02      113.18      1.42 o
  -1   2   6        3.38        3.18      0.26 o
   0   2   6      224.10      230.42      3.77 o
   1   2   6      259.05      262.16      3.37 o
   2   2   6        0.40       -0.44      0.44 o
   3   2   6       31.44       28.98      1.05 o
   4   2   6        4.34        5.05      0.55 o
   5   2   6        0.48        0.45      0.36 o
  -6   3   6        2.51        0.94      0.53 o
  -5   3   6        2.74        3.19      0.81 o
  -4   3   6      318.32      298.06      5.52 o
  -3   3   6       11.41       11.99      0.50 o
  -2   3   6       85.00       81.60      1.16 o
  -1   3   6       92.05       96.13      1.57 o
   0   3   6      574.44      564.62      8.13 o
   1   3   6      109.65      107.46      2.45 o
   2   3   6       49.88       48.02      1.08 o
   3   3   6        1.59        1.30      0.43 o
   4   3   6        5.75        5.56      0.82 o
   5   3   6        1.50        1.88      0.44 o
  -6   4   6       22.25       22.45      1.09 o
  -5   4   6        0.00        0.17      0.44 o
  -4   4   6        3.10        1.75      0.79 o
  -3   4   6       31.41       33.55      0.83 o
  -2   4   6        6.83       10.24      0.48 o
  -1   4   6      864.78      956.69     10.94 o
   0   4   6      119.93      124.00      2.03 o
   1   4   6      186.18      178.24      2.17 o
   2   4   6       80.09       77.46      1.50 o
   3   4   6       17.09       17.92      0.93 o
   4   4   6        2.76        1.78      1.39 o
   5   4   6       14.17       15.79      0.90 o
  -6   5   6        6.23        7.71      0.77 o
  -5   5   6        0.12       -0.33      0.43 o
  -4   5   6        0.73        0.43      0.44 o
  -3   5   6       10.73        9.31      0.49 o
  -2   5   6       24.60       32.46      0.85 o
  -1   5   6        5.96        6.58      0.50 o
   0   5   6       41.73       48.97      1.21 o
   1   5   6       12.45       12.47      0.68 o
   2   5   6       16.93       18.99      0.78 o
   3   5   6        2.51        3.88      0.59 o
   4   5   6       26.76       27.22      1.17 o
   5   5   6        2.63        1.83      0.57 o
  -6   6   6       28.04       36.49      1.68 o
  -5   6   6       25.94       27.68      1.38 o
  -4   6   6       17.88       18.58      0.92 o
  -3   6   6       75.61       81.84      2.10 o
  -2   6   6      283.66      267.99      3.78 o
  -1   6   6      100.24      100.34      1.49 o
   0   6   6       52.46       49.28      1.29 o
   1   6   6      164.32      167.89      2.70 o
   2   6   6       42.40       38.09      1.13 o
   3   6   6       15.80       18.02      1.06 o
   4   6   6        6.64        6.09      1.43 o
   5   6   6        1.72        1.53      0.62 o
  -5   7   6        1.01        0.90      0.63 o
  -4   7   6       16.05       15.94      1.59 o
  -3   7   6      455.43      431.74      6.98 o
  -2   7   6      327.13      318.14      4.43 o
  -1   7   6      151.35      149.07      2.06 o
   0   7   6        1.12        0.39      0.37 o
   1   7   6       24.79       25.19      0.98 o
   2   7   6        7.91        7.45      0.64 o
   3   7   6        6.66        7.15      0.82 o
   4   7   6        2.81        2.63      0.69 o
  -5   8   6       14.23       16.89      1.29 o
  -4   8   6        0.31        0.75      0.62 o
  -3   8   6      295.37      279.79      5.15 o
  -2   8   6       70.17       53.07      1.48 o
  -1   8   6       10.30       10.79      1.14 o
   0   8   6      156.87      144.24      2.63 o
   1   8   6       78.53       79.60      2.13 o
   2   8   6       10.06       10.69      0.77 o
   3   8   6        5.61        6.32      0.88 o
   4   8   6       10.70       11.77      1.04 o
  -5   9   6        0.10        0.12      0.69 o
  -4   9   6        7.31        9.37      2.46 o
  -3   9   6       31.53       27.24      2.01 o
  -2   9   6       32.02       32.26      1.23 o
  -1   9   6        9.33        9.09      0.78 o
   0   9   6       62.69       62.50      1.70 o
   1   9   6      223.45      215.61      3.58 o
   2   9   6        0.52        1.22      0.66 o
   3   9   6       46.45       49.13      2.01 o
   4   9   6       12.07       15.64      1.27 o
  -4  10   6        6.84        9.13      1.19 o
  -3  10   6        0.60        0.01      0.85 o
  -2  10   6       23.81       23.39      1.81 o
  -1  10   6       39.62       35.54      1.36 o
   0  10   6       10.41        7.12      0.78 o
   1  10   6        4.14        3.98      0.72 o
   2  10   6       28.53       28.78      1.60 o
   3  10   6        1.61        2.23      0.86 o
  -4  11   6       15.11       15.58      1.33 o
  -3  11   6        3.30        3.12      1.24 o
  -2  11   6       13.05       14.73      1.27 o
  -1  11   6       12.72       11.10      0.92 o
   0  11   6        0.27       -0.19      0.57 o
   1  11   6        5.33        4.23      0.73 o
   2  11   6        5.49        6.64      1.02 o
   3  11   6        0.12       -0.72      0.72 o
  -3  12   6        0.10       -0.70      1.08 o
  -2  12   6        1.80        0.67      1.22 o
  -1  12   6       42.02       47.55      1.76 o
   0  12   6       12.41       12.46      1.00 o
   1  12   6        3.76        4.42      0.99 o
   2  12   6        0.15       -1.05      1.05 o
  -2  13   6       67.05       83.43      4.28 o
  -1  13   6       11.47       11.67      1.32 o
   0  13   6        1.01        0.89      0.70 o
   1  13   6       15.79       16.69      1.52 o
  -5   0   7        0.64        0.47      0.86 o
  -3   0   7      497.61      542.54     10.19 o
  -1   0   7      322.03      340.04      7.41 o
   1   0   7     1261.35     1224.32     23.31 o
   5   0   7        7.27        8.12      0.90 o
  -6   1   7        0.00        0.54      0.76 o
  -5   1   7        2.05        1.70      0.69 o
  -4   1   7       75.49       79.78      2.26 o
  -3   1   7        3.33        2.67      0.27 o
  -2   1   7      245.17      282.25      3.96 o
  -1   1   7      347.16      360.91      5.53 o
   0   1   7       48.56       45.92      1.32 o
   1   1   7       52.72       44.20      1.43 o
   2   1   7       27.43       27.53      1.98 o
   3   1   7      306.45      282.27      4.55 o
   4   1   7        3.39        3.96      0.54 o
   5   1   7        6.30        6.21      0.59 o
  -6   2   7       31.27       31.26      1.80 o
  -5   2   7       33.04       31.00      1.62 o
  -4   2   7      278.71      283.15      5.33 o
  -3   2   7      379.81      378.87      3.45 o
  -2   2   7       25.69       27.42      0.72 o
  -1   2   7       27.16       34.18      0.84 o
   0   2   7       65.67       63.99      1.63 o
   1   2   7       85.51       76.02      1.34 o
   2   2   7       10.61       12.36      0.86 o
   3   2   7       45.97       41.39      1.36 o
   4   2   7        1.75        1.58      0.97 o
   5   2   7        0.10       -0.36      0.36 o
  -6   3   7        8.30        6.60      1.06 o
  -5   3   7        8.72        8.20      0.96 o
  -4   3   7       11.25        8.74      0.93 o
  -3   3   7      523.78      499.18      4.39 o
  -2   3   7      208.08      185.45      3.56 o
  -1   3   7      230.36      221.51      3.05 o
   0   3   7      460.10      478.81      7.16 o
   1   3   7       34.72       37.76      1.44 o
   2   3   7        0.00        0.03      0.29 o
   3   3   7       12.11       11.69      0.80 o
   4   3   7        1.22        0.39      0.45 o
   5   3   7        0.02        0.02      0.43 o
  -6   4   7        0.19        0.41      0.52 o
  -5   4   7       28.21       26.29      2.16 o
  -4   4   7        0.45       -0.83      0.83 o
  -3   4   7      210.04      192.41      2.27 o
  -2   4   7        0.66        0.72      0.48 o
  -1   4   7       31.86       31.84      1.28 o
   0   4   7       97.17      101.16      2.49 o
   1   4   7        3.93        2.74      0.33 o
   2   4   7       32.28       30.31      0.94 o
   3   4   7        4.47        3.51      0.59 o
   4   4   7       32.96       30.92      2.89 o
   5   4   7        8.72        9.70      0.78 o
  -6   5   7        6.09        9.57      0.84 o
  -5   5   7        9.24        6.47      0.69 o
  -4   5   7       47.49       45.83      2.66 o
  -3   5   7       43.08       40.74      2.26 o
  -2   5   7      145.71      148.63      2.34 o
  -1   5   7        5.76        5.21      0.48 o
   0   5   7        1.30        1.66      0.37 o
   1   5   7       61.22       59.84      1.51 o
   2   5   7       14.42       14.99      0.77 o
   3   5   7       21.06       18.51      1.03 o
   4   5   7        5.29        5.39      0.76 o
   5   5   7        5.87        6.07      0.76 o
  -5   6   7        0.62        0.10      0.50 o
  -4   6   7        0.01       -0.39      0.39 o
  -3   6   7      188.71      190.48      2.57 o
  -2   6   7      537.89      520.46      6.53 o
  -1   6   7      100.80      100.05      2.61 o
   0   6   7      117.77      127.86      2.55 o
   1   6   7      177.93      172.34      2.80 o
   2   6   7        3.13        2.56      0.48 o
   3   6   7        0.02        0.02      0.50 o
   4   6   7        0.20        0.87      0.57 o
   5   6   7        1.04        1.17      0.61 o
  -5   7   7       37.56       41.08      1.77 o
  -4   7   7        6.20        6.47      0.89 o
  -3   7   7       80.04       98.38      2.55 o
  -2   7   7      150.30      165.27      2.83 o
  -1   7   7       13.86       12.74      0.78 o
   0   7   7       52.91       53.74      1.46 o
   1   7   7       11.73       12.45      1.07 o
   2   7   7        8.08        9.01      0.71 o
   3   7   7        0.01       -0.32      0.54 o
   4   7   7        1.93        2.03      0.67 o
  -5   8   7        0.23        0.35      0.66 o
  -4   8   7        7.63        7.95      0.92 o
  -3   8   7       36.13       29.82      2.11 o
  -2   8   7       79.19       69.01      1.75 o
  -1   8   7        7.37        6.50      0.68 o
   0   8   7        6.24        6.94      0.72 o
   1   8   7        1.63        1.47      0.52 o
   2   8   7       47.49       47.42      1.83 o
   3   8   7        0.39       -0.23      1.63 o
   4   8   7        1.70        2.33      1.32 o
  -5   9   7        0.68        0.20      0.73 o
  -4   9   7       20.80       19.50      1.35 o
  -3   9   7        4.92        5.41      1.16 o
  -2   9   7      102.58       96.51      2.21 o
  -1   9   7        5.87        4.52      0.65 o
   0   9   7       78.55       80.27      2.01 o
   1   9   7      424.40      417.12      5.84 o
   2   9   7       24.31       24.88      1.48 o
   3   9   7       10.00       10.26      1.10 o
   4   9   7        2.67        2.65      0.89 o
  -4  10   7        0.05        0.09      0.68 o
  -3  10   7        7.72        5.62      1.30 o
  -2  10   7        0.02        0.32      0.63 o
  -1  10   7        3.54        3.56      0.69 o
   0  10   7       53.61       51.34      1.68 o
   1  10   7       19.78       18.51      1.15 o
   2  10   7        0.81       -0.72      0.72 o
   3  10   7       13.76       14.33      1.79 o
  -4  11   7       38.42       47.21      3.25 o
  -3  11   7        1.42        0.56      1.02 o
  -2  11   7        1.84        3.37      0.89 o
  -1  11   7        0.14       -0.29      0.51 o
   0  11   7      102.56       99.04      2.45 o
   1  11   7        5.28        4.92      0.80 o
   2  11   7        0.71        1.34      0.83 o
   3  11   7        0.00       -0.08      0.80 o
  -3  12   7       29.08       35.64      2.91 o
  -2  12   7        1.08        1.82      1.32 o
  -1  12   7       40.84       43.91      2.62 o
   0  12   7        0.04       -0.17      0.61 o
   1  12   7        0.05        0.59      0.97 o
   2  12   7        2.22        2.41      0.94 o
  -2  13   7        0.82        1.05      1.28 o
  -1  13   7        0.28       -0.52      0.76 o
   0  13   7        0.53        0.24      0.64 o
   1  13   7        8.13        8.06      1.26 o
  -6   0   8        0.58        0.92      1.13 o
  -4   0   8       84.00       79.81      3.26 o
  -2   0   8      353.46      337.64      6.30 o
   0   0   8      317.60      312.28      7.10 o
   2   0   8       73.14       71.46      2.56 o
   4   0   8       96.67       86.65      2.92 o
  -6   1   8       10.49        8.65      1.15 o
  -5   1   8        0.26        1.06      0.66 o
  -4   1   8        1.37        0.26      0.58 o
  -3   1   8       25.97       24.91      0.63 o
  -2   1   8        0.24        0.72      0.50 o
  -1   1   8      517.51      527.19      9.40 o
   0   1   8      332.65      339.18      5.39 o
   1   1   8       77.76       74.05      1.84 o
   2   1   8       66.48       67.76      2.82 o
   3   1   8       76.07       67.38      2.13 o
   4   1   8        1.66        1.41      0.86 o
   5   1   8        1.09        1.85      0.51 o
  -6   2   8       21.26       24.51      1.64 o
  -5   2   8       43.10       43.73      1.87 o
  -4   2   8      173.85      179.75      3.87 o
  -3   2   8        4.32        3.86      0.33 o
  -2   2   8        7.07        8.14      0.52 o
  -1   2   8     1062.65     1120.59     15.37 o
   0   2   8       41.58       35.34      1.25 o
   1   2   8      263.10      232.90      4.03 o
   2   2   8        9.98       11.70      0.62 o
   3   2   8       12.92       12.13      0.96 o
   4   2   8        0.93       -0.25      0.43 o
   5   2   8        0.23        0.43      0.46 o
  -6   3   8        0.07       -0.30      0.86 o
  -5   3   8        1.76        0.23      0.64 o
  -4   3   8      749.52      694.37     11.16 o
  -3   3   8      865.65      883.70      8.86 o
  -2   3   8       36.34       36.36      1.01 o
  -1   3   8        0.23        0.19      0.26 o
   0   3   8       66.79       67.94      1.83 o
   1   3   8       81.17       82.15      2.06 o
   2   3   8        5.23        4.26      0.45 o
   3   3   8        5.19        5.12      1.05 o
   4   3   8        0.30       -0.41      0.41 o
   5   3   8        0.58        0.57      0.48 o
  -6   4   8        0.12       -0.01      0.54 o
  -5   4   8       24.97       22.32      1.55 o
  -4   4   8       79.24       78.12      2.31 o
  -3   4   8        0.83       -0.51      0.51 o
  -2   4   8       50.30       48.80      1.17 o
  -1   4   8       46.66       53.52      1.14 o
   0   4   8      139.39      146.17      3.02 o
   1   4   8      138.66      144.63      4.00 o
   2   4   8        1.44        3.06      0.44 o
   3   4   8       26.47       27.57      1.23 o
   4   4   8        0.16        0.48      0.50 o
   5   4   8        1.08        1.50      0.57 o
  -6   5   8       12.55       12.25      1.44 o
  -5   5   8        1.65        0.66      0.53 o
  -4   5   8       65.56       65.82      2.07 o
  -3   5   8      100.40       97.61      1.88 o
  -2   5   8       50.94       50.61      1.22 o
  -1   5   8       67.62       71.80      1.33 o
   0   5   8       82.02       81.48      1.73 o
   1   5   8      184.23      187.16      3.48 o
   2   5   8       92.52       95.86      1.90 o
   3   5   8       28.27       26.82      1.84 o
   4   5   8       24.03       24.79      1.26 o
  -5   6   8       30.29       31.45      1.28 o
  -4   6   8        1.78        1.03      0.49 o
  -3   6   8       50.37       43.95      1.27 o
  -2   6   8      627.22      654.44      8.04 o
  -1   6   8       15.33       15.32      0.85 o
   0   6   8       26.60       26.11      1.18 o
   1   6   8        2.76        1.68      0.46 o
   2   6   8       50.53       51.87      2.94 o
   3   6   8        0.36       -0.46      0.46 o
   4   6   8        0.23        0.36      0.57 o
  -5   7   8       20.47       23.28      1.46 o
  -4   7   8       52.74       49.24      1.87 o
  -3   7   8      150.63      148.20      3.37 o
  -2   7   8        0.10        0.80      0.47 o
  -1   7   8      114.30      105.41      2.18 o
   0   7   8       50.41       49.85      1.80 o
   1   7   8       10.29       11.96      0.80 o
   2   7   8        0.49        0.47      0.58 o
   3   7   8        4.29        3.89      0.79 o
   4   7   8        1.90        1.79      0.75 o
  -5   8   8        6.11        5.76      0.95 o
  -4   8   8        6.84        5.63      1.08 o
  -3   8   8       43.52       36.88      2.29 o
  -2   8   8       19.32       19.59      1.08 o
  -1   8   8       15.78       12.10      1.27 o
   0   8   8       51.76       49.52      1.52 o
   1   8   8       42.86       42.28      1.43 o
   2   8   8       76.17       77.42      2.41 o
   3   8   8        1.21        0.64      0.78 o
   4   8   8        0.26       -0.63      0.65 o
  -4   9   8       14.13       11.15      1.13 o
  -3   9   8        6.31       10.86      1.55 o
  -2   9   8        0.07        0.36      0.51 o
  -1   9   8       18.20       20.04      1.09 o
   0   9   8      126.66      132.25      2.73 o
   1   9   8        0.04       -0.57      0.57 o
   2   9   8       17.56       22.05      2.87 o
   3   9   8       14.06       14.68      1.27 o
  -4  10   8        0.03        0.48      0.71 o
  -3  10   8        5.19        5.17      1.28 o
  -2  10   8       27.26       23.45      1.50 o
  -1  10   8        5.37        4.55      0.74 o
   0  10   8       73.25       72.92      2.06 o
   1  10   8       31.23       35.87      2.77 o
   2  10   8       31.00       34.28      1.82 o
   3  10   8        8.59        8.52      1.16 o
  -3  11   8       16.22       15.74      1.94 o
  -2  11   8        7.81       10.96      1.21 o
  -1  11   8        5.30        6.68      0.86 o
   0  11   8       24.36       21.91      1.28 o
   1  11   8        3.89        5.46      1.28 o
   2  11   8       15.42       16.77      1.43 o
  -2  12   8       10.23       17.84      2.18 o
  -1  12   8        8.82       11.20      1.87 o
   0  12   8       10.11        9.95      1.03 o
   1  12   8        0.01        0.31      0.78 o
  -1  13   8        0.80        0.82      0.92 o
  -5   0   9        5.68        3.48      1.15 o
  -3   0   9       56.80       58.03      1.96 o
  -1   0   9      207.16      193.09      5.07 o
   1   0   9        0.07       -0.18      0.58 o
   3   0   9      647.63      608.09     12.73 o
   5   0   9        3.73        2.54      0.84 o
  -6   1   9       17.93       19.77      1.58 o
  -5   1   9       16.61       18.75      1.36 o
  -4   1   9       10.72        9.47      0.91 o
  -3   1   9        3.58        3.85      0.41 o
  -2   1   9       37.17       37.80      1.36 o
  -1   1   9      163.67      175.02      3.34 o
   0   1   9      239.00      227.26      6.08 o
   1   1   9       56.84       57.67      4.74 o
   2   1   9      161.12      159.41      3.53 o
   3   1   9       31.37       26.67      3.20 o
   4   1   9        0.10       -0.13      0.59 o
   5   1   9        0.01        0.83      0.64 o
  -6   2   9        1.92        2.27      0.91 o
  -5   2   9        8.32        8.48      0.98 o
  -4   2   9      231.11      195.02      4.10 o
  -3   2   9      224.55      192.61      2.83 o
  -2   2   9      218.53      205.61      3.05 o
  -1   2   9       40.94       44.76      1.48 o
   0   2   9        1.77        1.24      0.46 o
   1   2   9        2.60        1.46      0.87 o
   2   2   9       11.05       10.79      0.81 o
   3   2   9        1.90        0.61      1.19 o
   4   2   9        0.23       -0.26      1.07 o
   5   2   9        0.88        1.22      0.56 o
  -6   3   9        0.27        0.58      0.78 o
  -5   3   9        8.18        5.37      0.93 o
  -4   3   9        4.78        3.25      0.76 o
  -3   3   9      199.36      196.31      4.57 o
  -2   3   9       13.19       13.01      0.70 o
  -1   3   9       22.68       21.30      0.74 o
   0   3   9        0.04        0.29      0.45 o
   1   3   9      178.03      169.36      3.92 o
   2   3   9        3.10        3.48      0.47 o
   3   3   9        2.34        1.64      0.54 o
   4   3   9        2.64        1.81      0.60 o
  -6   4   9        3.09        3.70      1.00 o
  -5   4   9       48.22       47.98      1.98 o
  -4   4   9        0.00       -0.53      0.58 o
  -3   4   9        0.44        0.18      0.41 o
  -2   4   9        1.58        1.34      0.39 o
  -1   4   9       11.94       14.04      0.62 o
   0   4   9      167.01      174.05      3.51 o
   1   4   9       18.83       17.19      0.75 o
   2   4   9       16.10       13.79      0.98 o
   3   4   9        1.92        2.13      0.60 o
   4   4   9        3.58        3.39      0.70 o
  -5   5   9       16.52       15.93      1.31 o
  -4   5   9        1.36       -0.36      0.55 o
  -3   5   9        1.00        0.34      0.40 o
  -2   5   9        2.37        2.11      0.48 o
  -1   5   9        0.01       -0.23      0.36 o
   0   5   9        2.89        3.51      0.50 o
   1   5   9        2.55        1.74      0.48 o
   2   5   9       20.47       18.23      1.10 o
   3   5   9        3.66        3.71      0.69 o
   4   5   9        0.35       -0.54      0.54 o
  -5   6   9       84.66       95.46      2.25 o
  -4   6   9       45.66       43.91      1.37 o
  -3   6   9        3.91        4.08      0.54 o
  -2   6   9       54.71       57.64      1.43 o
  -1   6   9       93.77       93.05      2.18 o
   0   6   9       40.95       37.79      1.30 o
   1   6   9        0.89        0.51      0.43 o
   2   6   9       46.56       47.17      2.39 o
   3   6   9        9.78        8.45      0.91 o
   4   6   9        0.90        0.42      0.62 o
  -5   7   9        4.66        5.82      1.30 o
  -4   7   9        0.69       -0.19      0.80 o
  -3   7   9       26.01       23.98      1.39 o
  -2   7   9      518.09      494.33      6.56 o
  -1   7   9      242.77      237.90      3.80 o
   0   7   9       62.47       56.56      1.59 o
   1   7   9        9.86        8.76      0.74 o
   2   7   9        0.65        0.16      0.60 o
   3   7   9        2.63        1.50      0.91 o
   4   7   9        0.28        0.13      0.67 o
  -5   8   9       24.27       28.98      1.71 o
  -4   8   9       13.73       13.28      1.16 o
  -3   8   9        0.40        0.46      0.78 o
  -2   8   9      114.63      115.57      2.49 o
  -1   8   9       57.62       51.29      1.62 o
   0   8   9        0.17       -0.44      0.44 o
   1   8   9       67.32       72.10      1.91 o
   2   8   9       28.27       28.54      1.75 o
   3   8   9        1.27        2.14      0.82 o
  -4   9   9        0.05       -0.06      0.68 o
  -3   9   9       18.93       18.68      1.88 o
  -2   9   9       38.42       38.27      1.56 o
  -1   9   9       16.28       15.74      1.32 o
   0   9   9        9.40        9.45      1.25 o
   1   9   9       35.69       41.11      1.56 o
   2   9   9       46.06       49.42      3.71 o
   3   9   9        0.03        0.36      0.76 o
  -4  10   9        0.01        0.01      0.71 o
  -3  10   9        4.97        4.98      1.34 o
  -2  10   9        3.72        3.82      0.89 o
  -1  10   9        2.65        1.78      0.64 o
   0  10   9        9.44       10.53      0.95 o
   1  10   9        9.19        9.97      1.22 o
   2  10   9        1.70        1.20      0.87 o
  -3  11   9        5.40        6.22      1.55 o
  -2  11   9        6.38        5.74      1.04 o
  -1  11   9        3.86        5.70      0.85 o
   0  11   9        0.74       -0.42      0.58 o
   1  11   9        0.43       -0.01      0.80 o
   2  11   9        2.74        1.83      1.19 o
  -2  12   9        1.89        6.03      1.62 o
  -1  12   9        0.36       -0.17      0.97 o
   0  12   9       19.96       25.59      1.47 o
   1  12   9        0.53        0.79      0.88 o
  -6   0  10        0.22       -1.03      1.03 o
  -4   0  10        0.60        0.87      0.85 o
  -2   0  10      296.86      313.28      7.49 o
   0   0  10       59.96       60.01      2.55 o
   2   0  10      193.51      187.72      5.19 o
   4   0  10        0.47       -0.36      0.87 o
  -6   1  10        9.42       12.14      1.31 o
  -5   1  10        1.46        0.15      0.68 o
  -4   1  10        4.93        4.03      0.75 o
  -3   1  10       28.22       30.98      0.92 o
  -2   1  10       20.88       22.26      0.89 o
  -1   1  10       38.83       41.26      1.49 o
   0   1  10      122.65      115.89      2.64 o
   1   1  10       25.76       24.67      1.91 o
   2   1  10        0.29       -0.58      0.58 o
   3   1  10        5.08        5.46      0.76 o
   4   1  10       53.75       50.60      1.75 o
  -6   2  10        6.17        6.95      1.09 o
  -5   2  10       61.07       60.58      2.26 o
  -4   2  10       18.51       14.55      1.11 o
  -3   2  10      349.56      356.62      4.27 o
  -2   2  10      332.25      333.78      4.55 o
  -1   2  10       10.62       12.64      0.91 o
   0   2  10        5.44        4.37      0.67 o
   1   2  10        8.09        8.96      0.81 o
   2   2  10        3.76        3.11      0.65 o
   3   2  10        2.51        1.22      0.95 o
   4   2  10       11.62        9.24      0.90 o
  -6   3  10       24.50       23.65      1.69 o
  -5   3  10        6.28        5.25      0.97 o
  -4   3  10        7.59        6.04      0.83 o
  -3   3  10       31.19       27.07      1.96 o
  -2   3  10      219.61      204.63      3.14 o
  -1   3  10      108.44      105.65      1.90 o
   0   3  10       52.47       50.20      1.69 o
   1   3  10       80.31       79.73      2.20 o
   2   3  10        0.37       -0.05      0.48 o
   3   3  10        0.05       -0.63      0.63 o
   4   3  10        1.22        0.86      0.64 o
  -5   4  10        0.62        0.76      0.78 o
  -4   4  10       32.78       27.94      1.43 o
  -3   4  10       49.44       45.68      1.32 o
  -2   4  10      169.22      160.32      2.65 o
  -1   4  10       16.28       17.39      1.13 o
   0   4  10        4.63        5.54      0.66 o
   1   4  10       29.50       29.25      1.09 o
   2   4  10        0.01        0.13      0.54 o
   3   4  10        0.39        0.09      0.53 o
   4   4  10        0.84        0.51      0.60 o
  -5   5  10       16.19       20.65      1.45 o
  -4   5  10        5.86        4.47      0.77 o
  -3   5  10       32.73       33.99      1.37 o
  -2   5  10       72.56       73.42      1.60 o
  -1   5  10       81.98       84.43      1.57 o
   0   5  10        0.01       -0.11      0.37 o
   1   5  10        1.23        0.85      0.48 o
   2   5  10        9.83        8.99      0.91 o
   3   5  10        0.72        0.28      0.57 o
   4   5  10        3.57        2.87      0.74 o
  -5   6  10        0.00       -0.22      0.54 o
  -4   6  10        5.91        6.49      0.67 o
  -3   6  10        0.23       -0.22      0.51 o
  -2   6  10      128.27      133.07      2.33 o
  -1   6  10      269.55      262.94      4.15 o
   0   6  10       70.69       76.65      3.07 o
   1   6  10       30.68       31.08      1.20 o
   2   6  10       27.55       26.93      3.85 o
   3   6  10        0.01        0.58      0.62 o
   4   6  10        0.18       -0.20      0.63 o
  -5   7  10        1.54        2.07      0.97 o
  -4   7  10       57.17       64.44      2.83 o
  -3   7  10        8.33        9.37      1.37 o
  -2   7  10       73.49       86.54      2.09 o
  -1   7  10       91.74       96.51      3.08 o
   0   7  10        4.40        5.39      0.68 o
   1   7  10        5.35        5.71      0.70 o
   2   7  10        2.69        1.89      0.77 o
   3   7  10        8.04        8.48      1.01 o
  -4   8  10        0.03       -0.45      0.58 o
  -3   8  10       37.33       40.53      2.58 o
  -2   8  10       37.90       33.81      1.38 o
  -1   8  10      109.14      104.85      2.80 o
   0   8  10        0.00       -0.48      0.48 o
   1   8  10        4.97        4.01      0.69 o
   2   8  10        0.93        1.71      1.53 o
   3   8  10        9.00        9.71      1.11 o
  -4   9  10        1.73        2.70      0.85 o
  -3   9  10       24.86       23.72      2.20 o
  -2   9  10        2.09        2.12      0.78 o
  -1   9  10       45.29       45.25      1.65 o
   0   9  10        0.90        1.50      0.64 o
   1   9  10       32.70       33.04      2.19 o
   2   9  10       77.69       80.21      4.42 o
   3   9  10        8.65        8.62      1.17 o
  -3  10  10        0.12        0.42      1.03 o
  -2  10  10        4.68        5.46      1.32 o
  -1  10  10        1.63        0.61      0.60 o
   0  10  10        6.55        7.62      0.92 o
   1  10  10       25.52       23.35      1.62 o
   2  10  10        6.60        7.61      1.16 o
  -3  11  10       36.31       51.01      3.32 o
  -2  11  10        2.20        2.89      1.36 o
  -1  11  10        1.40        2.26      0.76 o
   0  11  10        2.22        3.80      0.82 o
   1  11  10       22.22       22.47      1.67 o
  -1  12  10        3.82        3.40      1.08 o
   0  12  10       21.85       27.60      2.85 o
  -5   0  11        0.06        0.79      0.90 o
  -3   0  11       54.70       51.05      1.70 o
  -1   0  11      111.20      110.96      3.77 o
   1   0  11       31.01       26.47      1.82 o
   3   0  11       15.44       13.97      1.49 o
  -6   1  11        7.22       11.77      1.31 o
  -5   1  11       19.77       19.23      1.34 o
  -4   1  11       16.02       18.58      1.22 o
  -3   1  11        4.02        4.83      0.49 o
  -2   1  11       42.79       39.48      1.21 o
  -1   1  11        5.06        5.88      0.75 o
   0   1  11       59.12       55.09      2.17 o
   1   1  11       58.51       56.63      1.84 o
   2   1  11        2.39        2.09      0.66 o
   3   1  11       23.92       20.39      1.21 o
   4   1  11       17.18       16.57      2.19 o
  -5   2  11       27.21       27.09      1.59 o
  -4   2  11       29.20       28.35      1.45 o
  -3   2  11      207.96      214.18      2.95 o
  -2   2  11        8.71        7.69      0.69 o
  -1   2  11       15.77       14.30      1.01 o
   0   2  11      251.14      250.48     12.00 o
   1   2  11        0.70        0.52      0.57 o
   2   2  11       42.51       40.58      1.59 o
   3   2  11        5.83        5.68      1.08 o
   4   2  11        0.66        0.40      1.26 o
  -5   3  11        1.30        0.76      0.75 o
  -4   3  11        1.00        1.37      0.67 o
  -3   3  11      714.44      675.56      9.17 o
  -2   3  11      530.90      542.24      6.94 o
  -1   3  11       44.61       45.15      1.19 o
   0   3  11       15.67       15.49      1.11 o
   1   3  11       15.16       16.66      1.16 o
   2   3  11        6.20        6.99      1.27 o
   3   3  11        0.94       -0.39      0.82 o
   4   3  11        0.60        0.34      0.72 o
  -5   4  11        0.54        0.99      0.74 o
  -4   4  11       32.04       29.63      1.50 o
  -3   4  11       50.80       49.11      1.74 o
  -2   4  11       15.33       15.17      0.83 o
  -1   4  11       16.98       16.82      0.78 o
   0   4  11       41.14       46.79      1.08 o
   1   4  11       21.20       18.69      1.33 o
   2   4  11       14.33       13.63      1.11 o
   3   4  11        0.21       -0.08      1.30 o
   4   4  11        4.84        4.57      0.82 o
  -5   5  11       21.63       21.48      1.66 o
  -4   5  11       11.87       13.12      1.08 o
  -3   5  11       37.51       39.84      1.53 o
  -2   5  11       33.91       34.52      1.17 o
  -1   5  11       51.87       52.34      2.34 o
   0   5  11       31.19       34.31      1.35 o
   1   5  11       13.27       13.00      1.32 o
   2   5  11       20.62       22.05      1.33 o
   3   5  11       11.96       12.04      1.09 o
  -5   6  11        0.01       -0.17      0.53 o
  -4   6  11       44.70       48.30      1.86 o
  -3   6  11       22.68       21.34      1.47 o
  -2   6  11       34.95       32.83      1.64 o
  -1   6  11      183.51      194.76      4.30 o
   0   6  11        7.14        7.53      0.76 o
   1   6  11        1.58        1.42      0.52 o
   2   6  11        0.04       -0.58      0.58 o
   3   6  11        7.62        6.56      0.93 o
  -4   7  11       20.18       21.93      1.43 o
  -3   7  11       31.61       29.06      2.15 o
  -2   7  11       98.96      103.78      2.37 o
  -1   7  11        2.07        1.38      0.61 o
   0   7  11       85.84       86.37      2.14 o
   1   7  11        5.05        6.59      0.97 o
   2   7  11       10.83       10.51      1.13 o
   3   7  11        0.29        0.22      0.70 o
  -4   8  11        9.93       11.48      1.18 o
  -3   8  11        7.85        4.65      1.27 o
  -2   8  11        1.63        1.11      0.66 o
  -1   8  11       22.82       23.18      1.42 o
   0   8  11        5.11        3.87      0.71 o
   1   8  11       12.66       12.56      1.24 o
   2   8  11       20.39       21.20      2.09 o
   3   8  11       25.76       30.10      1.75 o
  -4   9  11        2.38        3.46      0.95 o
  -3   9  11       10.16        7.89      1.56 o
  -2   9  11        2.96        5.14      1.01 o
  -1   9  11        0.00        0.09      0.56 o
   0   9  11        5.39        5.82      0.81 o
   1   9  11       23.65       22.67      1.61 o
   2   9  11        0.04       -0.53      0.79 o
  -3  10  11        7.44        9.92      1.71 o
  -2  10  11        2.74        3.18      0.94 o
  -1  10  11        6.06        7.61      0.89 o
   0  10  11        0.22       -0.12      0.59 o
   1  10  11        7.90        9.00      2.67 o
  -2  11  11        9.28       13.54      2.05 o
  -1  11  11        6.79        8.38      2.31 o
   0  11  11        0.74        1.55      0.93 o
  -4   0  12        2.41        0.89      0.90 o
  -2   0  12       13.92       11.21      1.42 o
   0   0  12       16.15       15.96      1.60 o
   2   0  12        0.52        0.53      0.87 o
   4   0  12       72.07       70.58      3.25 o
  -5   1  12       33.19       34.94      1.78 o
  -4   1  12       29.10       26.59      1.41 o
  -3   1  12        0.08       -0.17      0.35 o
  -2   1  12       53.40       51.52      1.41 o
  -1   1  12       42.69       47.34      1.80 o
   0   1  12       13.33       11.54      0.98 o
   1   1  12       71.21       76.09      2.28 o
   2   1  12        8.43        6.90      1.16 o
   3   1  12       25.52       25.16      1.40 o
   4   1  12        3.71        3.22      1.25 o
  -5   2  12        5.64        6.39      0.97 o
  -4   2  12       13.92       12.74      1.06 o
  -3   2  12      107.70       94.40      1.78 o
  -2   2  12      153.65      144.97      2.60 o
  -1   2  12      116.87      119.85      4.28 o
   0   2  12       17.88       17.11      1.36 o
   1   2  12        6.28        5.03      0.80 o
   2   2  12        3.69        2.76      0.70 o
   3   2  12        0.31       -0.78      0.78 o
   4   2  12        1.30        0.50      0.98 o
  -5   3  12        0.00        0.52      0.73 o
  -4   3  12       25.65       22.19      1.35 o
  -3   3  12       17.46       14.50      1.10 o
  -2   3  12       53.24       54.33      1.48 o
  -1   3  12        2.31        1.91      0.44 o
   0   3  12        0.09       -0.04      0.58 o
   1   3  12       13.12       15.30      1.13 o
   2   3  12       28.56       26.97      1.43 o
   3   3  12        0.03       -0.55      0.55 o
  -5   4  12        5.55        6.09      1.02 o
  -4   4  12       40.04       39.56      1.69 o
  -3   4  12        0.04       -0.52      0.52 o
  -2   4  12        0.20       -0.26      0.41 o
  -1   4  12        3.88        2.77      0.74 o
   0   4  12        0.41        0.50      0.63 o
   1   4  12       15.09       16.66      0.96 o
   2   4  12        1.66        0.72      0.67 o
   3   4  12        0.43       -0.55      0.55 o
  -5   5  12        0.64        0.37      0.75 o
  -4   5  12       10.73        9.98      1.00 o
  -3   5  12        8.32        7.70      1.07 o
  -2   5  12        0.01       -0.54      0.54 o
  -1   5  12        0.52       -0.51      0.71 o
   0   5  12        1.99        2.99      0.85 o
   1   5  12        1.56        2.05      0.71 o
   2   5  12        0.84       -0.01      0.66 o
   3   5  12        6.36        4.73      0.89 o
  -4   6  12      118.24      127.21      4.94 o
  -2   6  12        0.26       -0.02      0.65 o
  -1   6  12       19.25       20.59      1.16 o
   0   6  12       13.64       14.60      0.97 o
   1   6  12       16.17       16.08      1.29 o
   2   6  12        0.95        2.66      0.84 o
   3   6  12       10.33       12.32      1.18 o
  -4   7  12        0.00       -0.29      0.57 o
  -3   7  12        0.84        1.30      0.92 o
  -2   7  12       12.41       12.43      1.24 o
  -1   7  12      253.47      255.49      7.05 o
   0   7  12       76.31       77.87      2.12 o
   1   7  12       11.02       10.90      1.18 o
   2   7  12        2.47        2.51      0.85 o
  -4   8  12       29.28       35.38      1.87 o
  -3   8  12        8.44        9.37      1.60 o
  -2   8  12        1.16        1.66      0.81 o
  -1   8  12        7.46        7.27      0.88 o
   0   8  12       28.95       30.14      1.45 o
   1   8  12        0.53       -0.13      1.23 o
   2   8  12       20.15       21.78      1.82 o
  -3   9  12        0.19        0.93      1.03 o
  -2   9  12       13.30       13.02      1.29 o
  -1   9  12        9.89        9.64      0.98 o
   0   9  12        1.23        0.25      0.65 o
   1   9  12        2.46        2.86      0.97 o
  -2  10  12        1.87        2.74      1.39 o
  -1  10  12        2.62        1.14      0.80 o
   0  10  12        0.09        0.32      0.84 o
   1  10  12        2.12        1.62      1.22 o
  -5   0  13        0.55        0.19      0.99 o
  -3   0  13        1.15       -0.01      0.70 o
  -1   0  13       27.61       25.86      2.02 o
   1   0  13        4.22        4.77      1.25 o
   3   0  13       20.81       20.52      1.90 o
  -5   1  13       13.67       19.18      1.43 o
  -4   1  13        1.06        0.59      0.62 o
  -3   1  13        3.29        4.05      0.57 o
  -2   1  13        0.13       -0.40      0.40 o
  -1   1  13       25.70       26.38      1.51 o
   0   1  13        3.42        3.07      0.73 o
   1   1  13       23.91       21.95      1.33 o
   2   1  13        5.65        7.00      0.89 o
   3   1  13        0.45       -0.07      0.64 o
  -5   2  13        7.72        9.11      1.10 o
  -4   2  13       89.53       88.60      2.64 o
  -3   2  13        7.02        5.13      0.74 o
  -2   2  13      170.35      169.42      2.97 o
  -1   2  13      151.55      155.64      3.58 o
   0   2  13        0.65        0.80      0.59 o
   1   2  13        2.59        1.94      0.75 o
   2   2  13        5.05        3.96      0.82 o
   3   2  13        0.00        0.30      0.66 o
  -5   3  13       35.22       32.68      1.78 o
  -4   3  13        2.50        1.62      0.67 o
  -3   3  13        0.02        0.12      0.77 o
  -2   3  13       17.22       16.61      0.96 o
  -1   3  13       56.87       55.77      1.74 o
   0   3  13       30.58       34.94      1.67 o
   1   3  13        8.17        6.49      2.02 o
   2   3  13       14.64       14.21      1.20 o
   3   3  13        0.02        0.45      0.67 o
  -5   4  13       19.51       20.40      1.47 o
  -4   4  13        0.40        0.40      0.65 o
  -3   4  13       19.23       16.28      1.53 o
  -2   4  13       67.36       69.77      2.39 o
  -1   4  13       40.92       39.94      1.86 o
   0   4  13        9.12        9.70      1.10 o
   1   4  13        1.35        1.73      0.74 o
   2   4  13        6.71        6.99      0.99 o
   3   4  13        0.60        0.15      0.68 o
  -4   5  13       25.63       31.93      2.41 o
  -2   5  13        3.08        2.83      1.01 o
  -1   5  13       39.18       44.23      3.14 o
   0   5  13       11.50       11.75      1.14 o
   1   5  13        0.01       -0.44      0.62 o
   2   5  13        1.29        0.95      0.99 o
   3   5  13        1.74        1.42      0.79 o
  -4   6  13        0.09        0.54      1.00 o
  -2   6  13        0.00       -0.49      0.62 o
  -1   6  13       41.40       44.15      1.84 o
   0   6  13       87.15       91.06      2.29 o
   1   6  13       21.60       24.47      1.54 o
   2   6  13        7.26        7.81      1.05 o
  -4   7  13        0.21        1.09      0.76 o
  -3   7  13       64.79       70.17      3.45 o
  -2   7  13        1.08        0.82      0.98 o
  -1   7  13       30.01       33.74      1.52 o
   0   7  13       44.90       46.22      1.70 o
   1   7  13        0.00       -0.39      1.19 o
   2   7  13        0.01       -0.74      0.74 o
  -3   8  13        0.52       -0.55      0.95 o
  -2   8  13       35.84       40.47      2.05 o
  -1   8  13       20.66       20.77      1.35 o
   0   8  13       55.86       58.19      1.94 o
   1   8  13        1.66        0.42      0.86 o
  -2   9  13        8.54        7.47      1.18 o
  -1   9  13        1.40        1.11      0.71 o
   0   9  13        4.39        4.98      1.08 o
   1   9  13        0.07       -0.84      0.85 o
  -1  10  13        0.82        1.09      0.89 o
  -4   0  14        0.08       -0.12      0.83 o
  -2   0  14       12.85        8.46      1.47 o
   0   0  14        8.05        6.05      1.35 o
   2   0  14        1.98        2.29      1.12 o
  -5   1  14        6.16        9.40      1.16 o
  -4   1  14       14.95       13.40      1.16 o
  -3   1  14       14.61       15.34      1.35 o
  -2   1  14        4.32        3.90      0.61 o
  -1   1  14       29.58       28.45      1.57 o
   0   1  14        0.04       -0.20      0.64 o
   1   1  14        5.31        6.96      0.94 o
   2   1  14        8.29        7.49      1.00 o
   3   1  14        0.01       -0.38      0.67 o
  -5   2  14        8.54        7.56      1.09 o
  -4   2  14       22.88       25.85      1.50 o
  -3   2  14        0.62        0.79      0.89 o
  -2   2  14      102.17      107.43      3.30 o
  -1   2  14       14.15       13.54      1.24 o
   0   2  14       10.44        7.90      1.00 o
   1   2  14       28.57       27.27      2.29 o
   2   2  14        2.11        2.17      0.77 o
   3   2  14        3.78        3.96      0.89 o
  -4   3  14        4.65        5.62      1.38 o
  -3   3  14        1.44        1.88      0.89 o
  -2   3  14      300.06      293.31      6.47 o
  -1   3  14      142.09      143.88      3.60 o
   0   3  14       20.77       20.15      1.40 o
   1   3  14       13.51       11.85      1.16 o
   2   3  14        1.45        1.75      0.88 o
  -4   4  14        2.50        3.50      1.09 o
  -2   4  14        9.54        9.81      1.13 o
  -1   4  14       11.59       11.07      1.22 o
   0   4  14        1.06       -0.04      1.62 o
   1   4  14       12.97       14.10      1.24 o
   2   4  14        2.50        2.76      0.97 o
  -4   5  14       14.26       11.52      1.66 o
  -2   5  14        6.09        7.90      1.21 o
  -1   5  14        1.59        0.06      0.72 o
   0   5  14       15.93       16.98      1.38 o
   1   5  14        5.32        7.24      1.10 o
   2   5  14        0.53       -0.60      0.92 o
  -4   6  14        0.28        0.34      1.02 o
  -2   6  14       17.59       16.75      1.40 o
  -1   6  14       13.52       13.45      1.81 o
   0   6  14       25.51       27.98      1.41 o
   1   6  14        2.89        2.94      2.08 o
   2   6  14        2.49        1.38      0.86 o
  -3   7  14       12.45       14.78      1.84 o
  -2   7  14        3.16        0.86      0.75 o
  -1   7  14       25.46       26.75      1.42 o
   0   7  14        2.05        2.77      0.96 o
   1   7  14       40.79       46.04      2.17 o
  -3   8  14        5.44        3.54      1.28 o
  -2   8  14        7.88        6.24      1.11 o
  -1   8  14        0.38        0.51      0.66 o
   0   8  14       12.99       14.33      2.47 o
   1   8  14        0.13       -0.59      1.01 o
  -1   9  14        0.01       -0.05      0.66 o
  -3   0  15        0.14       -0.45      0.78 o
  -1   0  15        0.04       -0.95      0.95 o
   1   0  15        0.04        0.30      0.97 o
  -4   1  15       20.24       23.33      1.48 o
  -3   1  15       22.21       22.18      1.28 o
  -2   1  15        0.59       -0.16      0.78 o
  -1   1  15       47.42       49.74      2.09 o
   0   1  15       20.74       22.88      1.57 o
   1   1  15        1.44        1.16      0.75 o
   2   1  15       10.59       11.09      1.17 o
  -4   2  15       10.11       12.90      1.14 o
  -3   2  15        6.46        6.14      1.22 o
  -2   2  15       16.47       14.77      0.95 o
  -1   2  15       57.11       59.89      2.32 o
   0   2  15       40.79       42.37      2.00 o
   1   2  15        8.19        7.30      1.00 o
   2   2  15        6.69        7.07      1.03 o
  -4   3  15        0.03        0.49      0.93 o
  -2   3  15        7.00        8.24      1.08 o
  -1   3  15        9.75       10.55      1.17 o
   0   3  15        0.01       -0.63      0.63 o
   1   3  15        1.23        1.11      0.79 o
   2   3  15        6.33        7.38      1.07 o
  -4   4  15        2.27        2.00      1.08 o
  -2   4  15        0.06       -0.59      0.83 o
  -1   4  15        2.63        1.44      0.81 o
   0   4  15        1.51        1.04      0.87 o
   1   4  15        0.85       -0.09      0.77 o
   2   4  15        1.25       -0.17      0.76 o
  -2   5  15        6.35        8.36      1.17 o
  -1   5  15        0.10       -0.47      0.80 o
   0   5  15        0.33        1.04      0.89 o
   1   5  15        0.48       -0.52      0.74 o
  -2   6  15        5.15        5.35      1.62 o
  -1   6  15        0.58        0.62      0.61 o
   0   6  15        4.85        6.51      1.12 o
   1   6  15        1.68        1.63      0.96 o
  -2   7  15        0.80        0.50      0.77 o
  -1   7  15        2.47        3.02      0.75 o
   0   7  15       68.47       75.07      2.90 o
  -1   8  15        1.74        1.10      0.77 o
  -4   0  16        1.29        2.12      1.05 o
  -2   0  16        0.29        0.59      1.07 o
   0   0  16        0.21       -0.56      1.07 o
  -4   1  16       20.22       25.67      1.54 o
  -3   1  16        0.52        0.48      0.62 o
  -2   1  16        0.27        0.71      0.52 o
  -1   1  16        4.93        5.58      1.17 o
   0   1  16        6.38        7.52      1.15 o
   1   1  16        0.13       -0.65      0.65 o
  -4   2  16        4.19        4.05      1.22 o
  -3   2  16       62.12       56.30      2.89 o
  -2   2  16        3.96        3.95      1.00 o
  -1   2  16       45.74       44.62      2.10 o
   0   2  16       45.76       47.57      2.14 o
   1   2  16        0.01        0.22      0.75 o
  -2   3  16        2.78        3.60      0.92 o
  -1   3  16        2.88        3.42      1.02 o
   0   3  16       15.78       17.07      1.45 o
   1   3  16        5.16        5.47      1.03 o
  -2   4  16        7.24        5.14      1.57 o
  -1   4  16       26.61       31.22      1.85 o
   0   4  16        4.93        3.67      0.99 o
   1   4  16        1.07        1.53      0.93 o
  -2   5  16        4.51        6.37      1.60 o
  -1   5  16        0.02        0.14      0.86 o
   0   5  16        9.40       10.98      1.31 o
  -2   6  16        6.72        5.24      1.59 o
  -1   6  16        0.20       -0.40      0.67 o
   0   6  16        8.63        9.55      1.33 o
  -3   0  17        0.06        0.45      0.90 o
  -1   0  17        3.11        0.81      1.18 o
  -3   1  17        4.55        4.49      1.12 o
  -2   1  17        1.39        1.39      0.88 o
  -1   1  17        0.67       -0.29      0.81 o
   0   1  17        9.14       10.09      1.29 o
  -3   2  17       13.92       14.11      1.69 o
  -2   2  17        2.19        1.45      1.29 o
  -1   2  17       24.83       25.89      2.39 o
   0   2  17        7.27        7.53      1.19 o
  -2   3  17        0.00        0.68      1.13 o
  -1   3  17       69.82       76.72      7.75 o
   0   3  17       20.45       22.06      3.00 o
  -2   4  17       10.07        4.49      1.51 o
  -1   4  17        0.57        0.17      0.91 o
 
